# Supplementary material for: Splicing factor SRSF1 is essential for CD8 T cell function and host antigen-specific viral immunity
Source: Front Immunol. 2022 Sep 16;13:906355. doi: 10.3389/fimmu.2022.906355 (PMC9523749; doi:10.3389/fimmu.2022.906355)
Supplement: Supplementary file 6 [file Table_1.csv]

id	baseMean	log2FoldChange	lfcSE	stat	pvalue	padj
CD8A	7832.407831	-2.515061965	0.194345474	-12.94119134	2.64E-38	3.69E-34
CTSW	3608.667705	-1.423382847	0.111786352	-12.7330646	3.87E-37	2.71E-33
IFIT3B	988.5531421	4.098047807	0.352138687	11.6375961	2.65E-31	1.24E-27
KLRD1	2254.836875	-2.280534607	0.200777432	-11.35852063	6.73E-30	2.36E-26
CD8B1	9591.257777	-2.725844451	0.242715548	-11.23061326	2.88E-29	8.09E-26
PTPRK	90.87338582	-3.270892927	0.292740951	-11.17333575	5.51E-29	1.29E-25
CRTAM	668.753587	-1.785004319	0.17002547	-10.4984525	8.78E-26	1.58E-22
GLIPR2	4274.113124	-1.100970196	0.104895318	-10.49589455	9.02E-26	1.58E-22
GOLM1	1854.432321	-1.563479277	0.149332524	-10.46978407	1.19E-25	1.85E-22
CD226	3570.245809	-1.757695067	0.168646835	-10.42234244	1.96E-25	2.75E-22
IFIT3	3047.516697	3.732645326	0.364411405	10.24294321	1.27E-24	1.62E-21
RAP2A	641.4623212	-1.58614191	0.155016585	-10.23207881	1.42E-24	1.66E-21
MX2	318.1261943	3.635798943	0.359438269	10.11522493	4.73E-24	5.10E-21
POGK	1125.880235	-0.842938155	0.08542279	-9.867836857	5.74E-23	5.75E-20
ST3GAL6	1769.086332	-1.967214817	0.201741997	-9.751141786	1.82E-22	1.70E-19
CCL4	490.3802122	-2.353474425	0.244851301	-9.611851817	7.13E-22	6.24E-19
AHNAK	17398.74572	-1.605943498	0.168362051	-9.538631121	1.45E-21	1.19E-18
OASL2	2479.440098	3.326686928	0.349090116	9.529593582	1.58E-21	1.23E-18
TLR7	836.3338969	2.56663569	0.269710197	9.516272351	1.80E-21	1.32E-18
IFI44	750.7360033	3.490245691	0.367955295	9.485515601	2.41E-21	1.69E-18
IFIT1	2076.272858	3.183052127	0.339962872	9.362940456	7.75E-21	4.94E-18
ID2	5116.865604	-1.252060165	0.13366753	-9.366973156	7.46E-21	4.94E-18
RSAD2	1238.294916	3.237669067	0.347641927	9.313229548	1.24E-20	7.24E-18
HEATR9	437.1962361	-2.719836455	0.291945392	-9.316250686	1.21E-20	7.24E-18
DNAJC15	2594.586858	-2.277776752	0.244732883	-9.307195368	1.31E-20	7.36E-18
ATXN1	1393.736634	-1.350107547	0.145262425	-9.294265527	1.48E-20	7.99E-18
SYTL2	1428.510985	-1.666922417	0.180838942	-9.217718262	3.03E-20	1.58E-17
SMAP2	6478.589193	-0.516653266	0.058091054	-8.893852454	5.90E-19	2.95E-16
CTLA2A	1570.6479	-2.826037203	0.318343845	-8.877310652	6.85E-19	3.31E-16
ERRFI1	630.2587343	-1.62143342	0.183543388	-8.834060654	1.01E-18	4.72E-16
MXD1	1373.676424	1.11667231	0.127598995	8.751419307	2.11E-18	9.53E-16
IFNG	2442.231987	-2.358140082	0.270038821	-8.732596584	2.49E-18	1.09E-15
RTP4	1876.237554	2.481738384	0.287863067	8.621246226	6.62E-18	2.81E-15
IL18R1	7210.595325	-1.771555614	0.206975475	-8.559253768	1.14E-17	4.68E-15
CTLA2B	415.075352	-3.434150954	0.401419328	-8.555021428	1.18E-17	4.72E-15
RCN3	297.5975192	-1.326119875	0.155528792	-8.526523318	1.51E-17	5.86E-15
PTGIR	86.08357185	2.220434499	0.260502758	8.523650632	1.55E-17	5.86E-15
CCL5	18472.41861	-2.963814569	0.348853759	-8.495865378	1.96E-17	7.25E-15
MOV10	1609.195742	1.795125102	0.211983741	8.468220691	2.49E-17	8.96E-15
STAT2	3612.927363	1.89914918	0.225009737	8.440297781	3.17E-17	1.11E-14
ITGAD	190.8085509	-3.187853009	0.3827973	-8.327783422	8.24E-17	2.82E-14
IRF7	6462.594675	2.437072652	0.293395263	8.306448545	9.86E-17	3.21E-14
EPSTI1	8465.796068	-1.136517536	0.136797583	-8.308023496	9.73E-17	3.21E-14
DHX58	1038.732833	2.074890632	0.250284466	8.290129473	1.13E-16	3.60E-14
MYRFL	51.95984468	5.641998301	0.682839562	8.262553341	1.43E-16	4.44E-14
SLFN4	363.0049953	4.016325311	0.486538129	8.254903517	1.52E-16	4.63E-14
AS3MT	532.6636428	-1.174943783	0.144013564	-8.158563346	3.39E-16	1.01E-13
DST	299.0101033	2.218329431	0.273801349	8.101966757	5.41E-16	1.58E-13
KLRK1	2717.250702	-2.328044578	0.288661111	-8.064974772	7.33E-16	2.10E-13
OAS2	2800.168216	4.143185294	0.518710201	7.987476023	1.38E-15	3.86E-13
CXCR6	3685.44379	-1.898435407	0.237791376	-7.983617559	1.42E-15	3.91E-13
TPST2	2780.39378	-0.682472808	0.085941043	-7.941174355	2.00E-15	5.40E-13
TRIM12C	2916.761839	0.993733015	0.125617464	7.910787088	2.56E-15	6.76E-13
PALD1	45.70640409	-2.855940667	0.362894452	-7.869893448	3.55E-15	9.21E-13
SMYD1	134.5017239	-4.165692714	0.530038105	-7.859232531	3.86E-15	9.85E-13
NKG7	5730.796498	-1.827183498	0.232654803	-7.853624669	4.04E-15	1.01E-12
IL2RA	1628.695282	1.512834066	0.192792477	7.846955914	4.26E-15	1.05E-12
AI847159	120.2631576	-1.465326156	0.187137578	-7.83020798	4.87E-15	1.18E-12
ISG15	1128.891373	2.501853689	0.320010306	7.818040981	5.37E-15	1.27E-12
EOMES	1238.439545	-0.90603136	0.116180204	-7.798500362	6.26E-15	1.46E-12
HOPX	2068.605008	-1.516926649	0.194782977	-7.787778338	6.82E-15	1.57E-12
ARL4D	381.3302485	-1.130291377	0.145786232	-7.753073522	8.97E-15	2.03E-12
DOCK5	1415.164763	-1.910056758	0.246876044	-7.736906062	1.02E-14	2.27E-12
CCR5	1331.684676	-2.257238968	0.292952602	-7.705133695	1.31E-14	2.86E-12
IL18RAP	6725.828306	-2.375364562	0.311539875	-7.62459239	2.45E-14	5.28E-12
CACNB3	219.5537924	1.54000906	0.203143541	7.580891103	3.43E-14	7.29E-12
MYO6	1379.447479	2.59096764	0.342824281	7.557713342	4.10E-14	8.58E-12
PRF1	2269.289192	-1.82696182	0.241973017	-7.550270855	4.34E-14	8.95E-12
PTPRF	73.1516121	2.4767097	0.328175787	7.546899552	4.46E-14	9.06E-12
DDX60	1951.590221	2.080049098	0.275993074	7.536598887	4.82E-14	9.66E-12
RNF213	20605.52915	2.512670741	0.334645235	7.508461125	5.98E-14	1.18E-11
ITIH5	590.0084783	1.15930059	0.154952678	7.481642831	7.34E-14	1.43E-11
WDR95	456.7942272	-3.736218194	0.499665377	-7.477440637	7.58E-14	1.46E-11
DGKH	517.7987424	-1.004703272	0.134713406	-7.458079337	8.78E-14	1.66E-11
ACSBG1	908.2133799	-1.303462881	0.175108459	-7.443745949	9.79E-14	1.81E-11
VANGL2	130.892696	2.211680792	0.297106519	7.444066857	9.76E-14	1.81E-11
MAP3K13	64.67856269	2.526557821	0.339601416	7.439774117	1.01E-13	1.84E-11
GRIFIN	48.84630898	2.731160473	0.368235839	7.416878484	1.20E-13	2.14E-11
KLRC1	3445.028726	-2.927664231	0.394783738	-7.415868353	1.21E-13	2.14E-11
USP18	2443.147509	1.997682335	0.270882707	7.374713418	1.65E-13	2.89E-11
SLC30A4	939.1281297	1.692492918	0.229593735	7.371685975	1.68E-13	2.92E-11
H2-T24	2070.066745	1.444335377	0.196392185	7.354342426	1.92E-13	3.28E-11
OASL1	668.5321031	2.440441272	0.331943102	7.351986705	1.95E-13	3.30E-11
RHOC	149.2678264	-1.448586242	0.197843147	-7.32189245	2.44E-13	4.08E-11
XAF1	1505.624981	1.555133855	0.21279275	7.308208833	2.71E-13	4.46E-11
IL18BP	239.2571585	1.728581386	0.236916284	7.296169595	2.96E-13	4.83E-11
CHSY1	4173.373384	-1.758932642	0.241706022	-7.277156885	3.41E-13	5.49E-11
ITGA4	27481.53819	-1.147118938	0.158083456	-7.256413569	3.97E-13	6.33E-11
4930486L24RIK	88.5667883	-1.613434575	0.222528225	-7.250471585	4.15E-13	6.47E-11
ZBP1	5860.700849	1.845800902	0.254526695	7.251895138	4.11E-13	6.47E-11
CD48	6825.248894	-1.313017749	0.181282945	-7.242919323	4.39E-13	6.76E-11
WFIKKN2	896.1704193	-2.625308935	0.362852944	-7.235187091	4.65E-13	7.08E-11
RIOX2	2277.946858	-0.670713377	0.092828381	-7.225305096	5.00E-13	7.54E-11
PTPN4	798.9370092	-0.97587285	0.135622141	-7.195527515	6.22E-13	9.28E-11
GPX8	40.57810858	-3.03860524	0.423442036	-7.175965019	7.18E-13	1.06E-10
AGPAT4	551.2728465	-1.326435337	0.185407199	-7.154173847	8.42E-13	1.22E-10
SLC2A3	2182.454037	-0.789602546	0.110354787	-7.155127263	8.36E-13	1.22E-10
P2RY12	113.6087007	-3.361597536	0.470866526	-7.139172892	9.39E-13	1.33E-10
ZYX	5493.880422	-1.003171739	0.140537451	-7.138109666	9.46E-13	1.33E-10
ITGAX	3970.226666	-3.553239231	0.497623139	-7.140422049	9.30E-13	1.33E-10
S100A10	9630.060362	-1.580422257	0.222072739	-7.116687363	1.11E-12	1.53E-10
ECM1	1226.401813	2.905230178	0.410880033	7.070750451	1.54E-12	2.12E-10
PERM1	65.55860074	2.865155344	0.406024911	7.056599903	1.71E-12	2.32E-10
IFITM10	270.6235094	-1.575052611	0.223507073	-7.046992241	1.83E-12	2.46E-10
LSP1	18748.55649	-0.834320668	0.118729269	-7.027085008	2.11E-12	2.82E-10
CCL3	587.8795688	-2.153267179	0.308032179	-6.990396871	2.74E-12	3.62E-10
S1PR5	774.230502	-2.776968837	0.397487209	-6.986309942	2.82E-12	3.70E-10
CROT	2463.680772	-1.223001616	0.176421035	-6.932289075	4.14E-12	5.37E-10
OSTF1	4125.8291	-0.968452001	0.139902226	-6.922348754	4.44E-12	5.71E-10
FASL	410.3789825	-1.293951801	0.187857909	-6.887928251	5.66E-12	7.21E-10
ZPBP2	68.94003932	-1.56861682	0.227967171	-6.880889105	5.95E-12	7.47E-10
NEB	235.6160025	2.537412376	0.368788424	6.88040137	5.97E-12	7.47E-10
IFI27L2A	4517.208522	1.769476125	0.258322377	6.8498755	7.39E-12	9.17E-10
TM6SF1	1295.399703	-1.32209318	0.193296666	-6.839710217	7.94E-12	9.76E-10
ITGA1	442.6950066	-2.776451477	0.408608013	-6.794902179	1.08E-11	1.32E-09
OAS1B	376.9836302	1.475743019	0.217344393	6.789883098	1.12E-11	1.36E-09
RET	55.89276947	-2.187728817	0.322718697	-6.779058151	1.21E-11	1.45E-09
CX3CR1	3509.064542	-2.998612448	0.443781887	-6.756950964	1.41E-11	1.67E-09
ARHGAP20	81.30416653	2.75702877	0.411060365	6.707114097	1.99E-11	2.34E-09
LY6A	9066.675189	1.182223392	0.176683323	6.691199673	2.21E-11	2.59E-09
A230050P20RIK	649.2122709	1.289720224	0.194059842	6.645992355	3.01E-11	3.49E-09
HELZ2	7439.430233	1.687786246	0.25401152	6.644526386	3.04E-11	3.49E-09
SIKE1	1302.985835	-0.877830678	0.132302032	-6.635050591	3.24E-11	3.70E-09
PARP12	984.3806029	1.501325099	0.2263545	6.632627593	3.30E-11	3.73E-09
GM36738	68.59213606	-1.500127013	0.226371451	-6.626838342	3.43E-11	3.85E-09
PHF21B	79.20037693	-1.483125761	0.223993069	-6.621302017	3.56E-11	3.96E-09
IFI204	728.3999871	2.329326255	0.352525913	6.607532011	3.91E-11	4.31E-09
GGT1	462.4006369	-1.202111524	0.18206741	-6.6025629	4.04E-11	4.43E-09
IL17RB	129.4389427	2.685346581	0.4075791	6.588528665	4.44E-11	4.83E-09
EMP1	1324.340818	-2.43885043	0.370236617	-6.587275054	4.48E-11	4.83E-09
DAXX	3596.971542	1.332593262	0.202345945	6.585717652	4.53E-11	4.84E-09
PARP9	4633.089114	1.051381379	0.16030683	6.558556363	5.43E-11	5.77E-09
PARP14	7668.645653	1.465851771	0.224348588	6.533813232	6.41E-11	6.76E-09
S100A6	4270.709256	-2.009923437	0.309174333	-6.500938862	7.98E-11	8.29E-09
RAP1B	15470.81255	-0.816627698	0.125598691	-6.501880644	7.93E-11	8.29E-09
CCR2	4337.141049	-2.238924341	0.344753273	-6.494280164	8.34E-11	8.60E-09
LCN4	169.4515885	-1.51173247	0.233088074	-6.48567061	8.83E-11	9.04E-09
RRAGD	162.0078593	2.431165311	0.374977341	6.483499256	8.96E-11	9.10E-09
FHL2	203.5887817	-2.0676577	0.319025106	-6.481175497	9.10E-11	9.18E-09
ZFP467	257.5977164	1.710639215	0.264160996	6.47574486	9.43E-11	9.45E-09
DSP	49.4411425	-1.927579179	0.298530015	-6.456902423	1.07E-10	1.06E-08
4930453N24RIK	1572.899316	-0.541341936	0.083943945	-6.448850311	1.13E-10	1.11E-08
CDC42EP3	1113.815482	-0.794267688	0.123170289	-6.448533111	1.13E-10	1.11E-08
BHLHE40	3585.398766	-1.266485319	0.196847992	-6.433823901	1.24E-10	1.21E-08
KCNJ8	142.8972809	-1.762759066	0.274597302	-6.41943331	1.37E-10	1.32E-08
FCGRT	525.0078905	-1.378952126	0.215136378	-6.409665072	1.46E-10	1.40E-08
KLRG1	2268.650913	-3.151168865	0.492478628	-6.398590077	1.57E-10	1.50E-08
ADAMTS14	223.6111356	-1.197690609	0.187580723	-6.384934382	1.71E-10	1.62E-08
GZMA	13255.95604	-3.26839931	0.512789494	-6.373764186	1.84E-10	1.74E-08
GNPTG	864.9008126	-0.662142169	0.104081322	-6.361777059	1.99E-10	1.86E-08
CHDH	239.9292046	1.565536288	0.246267516	6.357055579	2.06E-10	1.91E-08
ADAR	6247.009984	1.19480033	0.188015127	6.354809589	2.09E-10	1.92E-08
GPR68	1273.312499	-0.614180035	0.096756826	-6.347666183	2.19E-10	2.00E-08
SDC3	842.6037145	2.008433769	0.316767394	6.340405627	2.29E-10	2.09E-08
HEXB	1990.476459	-0.818273887	0.12908006	-6.339274134	2.31E-10	2.09E-08
MX1	1097.111001	1.896459688	0.299237697	6.337636285	2.33E-10	2.10E-08
PPM1J	474.6584016	-0.955018984	0.150902011	-6.328735972	2.47E-10	2.21E-08
H2-Q10	432.8480659	-2.227766994	0.352289915	-6.323675182	2.55E-10	2.27E-08
OAS3	2885.59628	1.877612821	0.297174354	6.318219583	2.65E-10	2.33E-08
PLAGL2	1619.265747	0.504043997	0.079805343	6.315917894	2.69E-10	2.35E-08
IRF9	3546.30613	1.073889871	0.170064734	6.314594733	2.71E-10	2.36E-08
CCR8	96.42423289	1.79474269	0.284382122	6.311025037	2.77E-10	2.40E-08
UBA7	4318.631626	1.115049923	0.17671416	6.309907054	2.79E-10	2.40E-08
DNAH17	166.2491195	2.664191473	0.422587631	6.304471023	2.89E-10	2.47E-08
SLC25A33	258.0323681	-1.57455833	0.250034145	-6.297373223	3.03E-10	2.57E-08
THEMIS	7092.087684	-1.082970597	0.172115082	-6.292130731	3.13E-10	2.64E-08
CSF1	277.9985704	1.879763985	0.29910923	6.284540218	3.29E-10	2.76E-08
SERPINB6B	2871.749411	-1.796402302	0.286026325	-6.280548843	3.37E-10	2.81E-08
ESM1	442.499459	-3.196516503	0.50952074	-6.273574852	3.53E-10	2.93E-08
S100A13	1143.305865	-1.022051689	0.163743441	-6.241787035	4.33E-10	3.57E-08
PHLPP1	610.9765569	1.30638258	0.209548867	6.234262195	4.54E-10	3.72E-08
PLEK	5616.410825	-1.968347437	0.315806367	-6.232766793	4.58E-10	3.73E-08
LAD1	166.6857688	1.836957583	0.294971418	6.227578238	4.74E-10	3.84E-08
AW011738	497.4218577	2.049131703	0.330092935	6.207741773	5.38E-10	4.33E-08
DAPK2	287.6851324	-2.561660566	0.412965053	-6.203092841	5.54E-10	4.43E-08
IFIT1BL2	74.70776393	1.635122339	0.263874609	6.196588393	5.77E-10	4.59E-08
NCALD	813.7585678	-2.641595054	0.42633933	-6.195991944	5.79E-10	4.59E-08
SLFN5	6416.396122	2.334985063	0.37702946	6.193110389	5.90E-10	4.65E-08
CTSD	16277.04049	-1.252477146	0.202647747	-6.180562903	6.39E-10	5.00E-08
LAPTM4B	84.38849057	1.515330484	0.245311142	6.177177582	6.53E-10	5.08E-08
IFIH1	2468.828424	1.117917083	0.181158854	6.170921603	6.79E-10	5.26E-08
CEP131	154.3274117	1.126938467	0.182770537	6.165865069	7.01E-10	5.40E-08
GM8817	49.61578294	-2.212661947	0.35909654	-6.161746773	7.19E-10	5.51E-08
FAM241A	606.9951865	-0.843168731	0.137137799	-6.148332093	7.83E-10	5.96E-08
VAV2	469.9789238	1.415792203	0.230449985	6.143598603	8.07E-10	6.11E-08
ITGB2	16115.97023	-0.587660532	0.095698777	-6.140731893	8.21E-10	6.19E-08
NPTN	3442.854375	-1.146877763	0.187093036	-6.129986391	8.79E-10	6.59E-08
MED12L	218.377863	-1.727095557	0.281878121	-6.127100436	8.95E-10	6.67E-08
BST2	1576.777441	1.339368437	0.219066985	6.113967554	9.72E-10	7.21E-08
FASN	4806.544476	0.893662497	0.14643113	6.102954333	1.04E-09	7.68E-08
ITGB8	54.28212861	2.493960676	0.410760345	6.071571183	1.27E-09	9.30E-08
NOTCH3	50.30338835	-1.843057686	0.304043267	-6.061827	1.35E-09	9.83E-08
BCAM	32.9553784	1.967474714	0.325168945	6.050623057	1.44E-09	1.05E-07
UBASH3B	1286.649324	-0.795838826	0.13155193	-6.049617241	1.45E-09	1.05E-07
CD274	2449.505906	1.48302351	0.245992097	6.028744546	1.65E-09	1.19E-07
SMS	2556.0273	-0.814703736	0.135241021	-6.024087438	1.70E-09	1.22E-07
KCNK5	886.0918981	-1.683696363	0.280317292	-6.006394928	1.90E-09	1.35E-07
GBP5	2520.659012	1.472613296	0.245317384	6.002890094	1.94E-09	1.37E-07
11-sep	3665.727333	-1.063829621	0.177395734	-5.996928979	2.01E-09	1.42E-07
ILDR1	274.2537832	-1.44230599	0.241213652	-5.97937131	2.24E-09	1.57E-07
ANXA6	15202.07211	-0.752765348	0.125917384	-5.978247979	2.26E-09	1.57E-07
CAR5B	356.8237633	-2.84169959	0.475953824	-5.970536321	2.36E-09	1.64E-07
TRAFD1	2552.460435	1.144989787	0.191803199	5.969607354	2.38E-09	1.64E-07
GUCY1B1	71.97547233	2.037976066	0.341442721	5.968720208	2.39E-09	1.64E-07
ARNT2	95.73194213	2.137259154	0.358177378	5.967041148	2.42E-09	1.65E-07
ART2A-PS	86.04829064	1.525845204	0.255744472	5.966288106	2.43E-09	1.65E-07
CTIF	82.90070719	1.338412343	0.224467935	5.962599265	2.48E-09	1.68E-07
CDC42	19296.67144	-0.638108169	0.107109416	-5.957535714	2.56E-09	1.73E-07
CHIT1	78.35435455	-3.416577094	0.57363511	-5.956011116	2.58E-09	1.73E-07
DRC1	263.8804317	3.085315543	0.518260212	5.953217071	2.63E-09	1.75E-07
ROM1	371.6099376	-1.23876376	0.208426984	-5.943394365	2.79E-09	1.85E-07
GJB2	66.98959448	2.956321411	0.497705058	5.939906306	2.85E-09	1.88E-07
TBX21	2295.65298	-1.680845563	0.282945075	-5.940536564	2.84E-09	1.88E-07
TRAPPC6A	332.4546418	-0.854631592	0.143979638	-5.935780961	2.92E-09	1.92E-07
GBP11	639.8851318	3.027602838	0.510465651	5.931060849	3.01E-09	1.96E-07
HSD11B1	2304.495107	-0.869164673	0.146641219	-5.927151158	3.08E-09	2.00E-07
CAMK2N1	147.2759527	-1.265796768	0.213760323	-5.921570244	3.19E-09	2.06E-07
ABRACL	3164.800095	-0.892761523	0.15103606	-5.910916394	3.40E-09	2.19E-07
IKZF4	423.5550007	2.790600139	0.472477026	5.906319217	3.50E-09	2.24E-07
JAML	1118.777513	1.347165175	0.228418865	5.897784202	3.68E-09	2.35E-07
GM5547	298.9298891	-1.292720237	0.219569108	-5.887532401	3.92E-09	2.49E-07
NOD1	1799.90904	-0.652737544	0.110909264	-5.88532933	3.97E-09	2.51E-07
ASB2	348.7454714	1.574573222	0.267568846	5.884740484	3.99E-09	2.51E-07
IFI213	1515.793981	1.670304168	0.284086468	5.879562588	4.11E-09	2.57E-07
HSH2D	617.7853148	1.238233317	0.210726341	5.876025319	4.20E-09	2.62E-07
CBX6	1278.576787	0.843148251	0.143552858	5.873434114	4.27E-09	2.65E-07
AK3	2281.571342	-1.343469406	0.228781503	-5.872281582	4.30E-09	2.65E-07
LDLR	973.6315842	1.391825452	0.237184858	5.868104147	4.41E-09	2.71E-07
COBLL1	636.3910885	-1.38413464	0.236303414	-5.857446656	4.70E-09	2.88E-07
PDGFB	147.8499907	-1.143757693	0.195629953	-5.846536657	5.02E-09	3.06E-07
GBP6	5040.320069	1.979804178	0.33880596	5.843475062	5.11E-09	3.10E-07
GPR146	1011.387261	1.139824504	0.195170132	5.840158481	5.22E-09	3.15E-07
LIF	241.4700443	2.289100739	0.392205008	5.836490338	5.33E-09	3.21E-07
GABARAPL2	2023.373536	-0.727792931	0.125092816	-5.818023418	5.95E-09	3.55E-07
ALS2	825.4183477	0.697220438	0.119833803	5.818228418	5.95E-09	3.55E-07
IRGM1	6547.321393	1.233882543	0.212311428	5.811663353	6.19E-09	3.67E-07
S1PR4	4070.029734	-0.67583736	0.116631299	-5.794648336	6.85E-09	4.05E-07
SOCS2	259.7981425	1.098603788	0.189730526	5.790337533	7.02E-09	4.14E-07
PENK	117.0741838	2.377412903	0.411333077	5.779775646	7.48E-09	4.39E-07
CHIL5	107.3302739	-1.188740123	0.206344526	-5.760948201	8.36E-09	4.89E-07
CYTH4	4562.834036	-0.503488411	0.087457167	-5.756971438	8.56E-09	4.98E-07
2900097C17RIK	4146.301846	0.514161549	0.089342137	5.754972567	8.67E-09	5.02E-07
TRIM25	3630.734655	0.687294732	0.119662537	5.743608243	9.27E-09	5.32E-07
P3H4	35.07278732	-1.950422144	0.339562295	-5.743930264	9.25E-09	5.32E-07
CNN3	510.0000098	0.944130686	0.164464496	5.740635249	9.43E-09	5.40E-07
DNAJC8	3699.472743	-0.534882938	0.093219735	-5.737872335	9.59E-09	5.46E-07
GZMK	1948.075532	-2.963681713	0.517116585	-5.731167403	9.97E-09	5.66E-07
GLUD1	7585.608604	-0.535839365	0.093554438	-5.72756755	1.02E-08	5.76E-07
EIF2AK2	1620.028354	0.999117194	0.174472913	5.726488865	1.03E-08	5.77E-07
TTN	78.46276291	3.246195642	0.56790108	5.716128666	1.09E-08	6.06E-07
COL20A1	98.27021719	1.982081049	0.346680318	5.717316345	1.08E-08	6.06E-07
CYB5R4	3047.449952	-0.707109552	0.123689897	-5.716793124	1.09E-08	6.06E-07
SBNO2	1987.726332	0.935809088	0.1642549	5.697297837	1.22E-08	6.74E-07
AHR	152.5009243	1.22060458	0.214279608	5.696317041	1.22E-08	6.76E-07
TAPBP	10446.40041	0.911470833	0.160223836	5.688734292	1.28E-08	7.04E-07
GM19585	1306.47653	-0.857920672	0.151188518	-5.674509453	1.39E-08	7.62E-07
ATP10A	2431.713115	1.121921842	0.197897752	5.669199527	1.43E-08	7.82E-07
CLDND2	38.17050834	-1.628341505	0.287363356	-5.666489724	1.46E-08	7.92E-07
TMPRSS13	113.7514852	-1.703396377	0.301158016	-5.656154857	1.55E-08	8.38E-07
TNFRSF4	701.601493	1.42311872	0.251769417	5.652468581	1.58E-08	8.53E-07
TRIM30D	1266.461589	1.67569429	0.296639395	5.648927016	1.61E-08	8.67E-07
SALL2	257.2411794	1.686884514	0.298703159	5.64736081	1.63E-08	8.72E-07
HIVEP3	299.1244722	1.317707071	0.233678344	5.638978129	1.71E-08	9.12E-07
HIPK2	517.2620404	1.021392163	0.18118862	5.637176135	1.73E-08	9.18E-07
ZNFX1	2946.959722	1.109788902	0.197121847	5.629964	1.80E-08	9.53E-07
GM4951	585.7684992	2.206958879	0.392210958	5.626968936	1.83E-08	9.66E-07
RPL22L1	3142.871131	-0.706413959	0.125587986	-5.624852975	1.86E-08	9.74E-07
RAG1	30.67542784	3.093866963	0.550086588	5.624327205	1.86E-08	9.74E-07
IRGM2	3915.510797	1.588008657	0.282660597	5.618075792	1.93E-08	1.01E-06
FBXL2	70.44919282	-2.014121547	0.359324894	-5.605293649	2.08E-08	1.08E-06
AW112010	6635.718779	-0.83038677	0.14829489	-5.5995643	2.15E-08	1.11E-06
SERPINB9	1719.990698	-1.451212216	0.259162808	-5.599616036	2.15E-08	1.11E-06
MCTP2	1024.897298	-0.736633001	0.131606738	-5.597228618	2.18E-08	1.11E-06
LRRC32	318.3874267	2.551172533	0.45577455	5.597444033	2.18E-08	1.11E-06
2510009E07RIK	100.4604624	1.86872302	0.33393137	5.596128987	2.19E-08	1.12E-06
CLIP2	292.0357087	1.04591331	0.187520929	5.577581756	2.44E-08	1.24E-06
PML	3710.782321	1.0771329	0.193318756	5.57179719	2.52E-08	1.28E-06
RUNX2	1550.213152	-1.312367564	0.235658342	-5.568941685	2.56E-08	1.29E-06
LIMD1	3280.658086	-0.386134917	0.069403064	-5.563658102	2.64E-08	1.33E-06
D16ERTD472E	2562.677579	-0.510664543	0.091796652	-5.562997497	2.65E-08	1.33E-06
GIMAP7	3479.336967	-0.929764254	0.167210718	-5.560434546	2.69E-08	1.34E-06
RAP1GAP2	1356.629997	-1.735785518	0.312363547	-5.556940091	2.75E-08	1.36E-06
TSPAN2	394.3868771	-1.855143953	0.333995866	-5.554391954	2.79E-08	1.38E-06
ZFP629	144.8723927	1.214714812	0.218727124	5.553562761	2.80E-08	1.38E-06
PADI4	300.3228951	1.767182078	0.318508317	5.548307489	2.88E-08	1.42E-06
MSC	16.60951086	-5.152718339	0.930441389	-5.537928984	3.06E-08	1.50E-06
DTX4	300.0300892	1.134649092	0.204978902	5.535443309	3.10E-08	1.52E-06
SUGT1	2773.507523	-0.55646926	0.10054541	-5.534506871	3.12E-08	1.52E-06
PPP1R3B	100.9482915	1.866058538	0.337709999	5.525624177	3.28E-08	1.59E-06
PDCD1LG2	161.5450325	1.246672168	0.226087963	5.514102341	3.51E-08	1.69E-06
GALNT3	259.1943363	-2.392703642	0.434007296	-5.513049351	3.53E-08	1.70E-06
FAM131B	22.86545653	-2.691202036	0.488462499	-5.509536638	3.60E-08	1.73E-06
CLYBL	334.3451352	-1.519608402	0.276149459	-5.502847652	3.74E-08	1.79E-06
DTX3L	8412.870024	1.15450926	0.210109151	5.494807132	3.91E-08	1.86E-06
RACGAP1	3687.025268	-1.530005189	0.278737378	-5.489056393	4.04E-08	1.92E-06
BAIAP3	1413.086452	-1.235558512	0.225164	-5.487371489	4.08E-08	1.93E-06
GGH	681.6918436	-1.229557303	0.224205177	-5.484071859	4.16E-08	1.96E-06
TRIM30A	6170.672949	1.147783944	0.209522842	5.478085018	4.30E-08	2.02E-06
RORA	2444.934319	-0.862032335	0.157493535	-5.473445848	4.41E-08	2.07E-06
PARP10	2389.078158	1.150103668	0.210257918	5.469966021	4.50E-08	2.10E-06
IQGAP2	3869.659914	-0.564220902	0.103240027	-5.46513709	4.63E-08	2.15E-06
COLQ	83.62808665	2.047537217	0.374647502	5.465236536	4.62E-08	2.15E-06
9330175E14RIK	127.7378882	1.521394278	0.278556063	5.461716607	4.72E-08	2.18E-06
SLC25A21	215.0014017	-3.505635833	0.642194052	-5.458841957	4.79E-08	2.21E-06
HERC6	2211.418342	1.286983602	0.235802216	5.457894433	4.82E-08	2.21E-06
ACTR3	31448.99834	-0.432591887	0.079303023	-5.454923065	4.90E-08	2.24E-06
4933412E12RIK	379.89889	1.396038309	0.256354188	5.445740203	5.16E-08	2.36E-06
AMER1	471.043574	0.966274664	0.177547828	5.442334474	5.26E-08	2.39E-06
RIOK3	3578.607305	-0.486230958	0.089384005	-5.43979829	5.33E-08	2.42E-06
1500009L16RIK	263.0167557	-2.394353359	0.440513869	-5.435364309	5.47E-08	2.47E-06
ABI3	546.0085793	1.453829947	0.267595116	5.432946497	5.54E-08	2.50E-06
DNAJC9	2840.71277	-0.779216029	0.14350726	-5.429802147	5.64E-08	2.53E-06
TTC7B	962.8893683	-0.485564937	0.089458564	-5.427819457	5.70E-08	2.55E-06
LY6E	27943.07435	0.819497091	0.151311046	5.415976651	6.10E-08	2.72E-06
TKTL1	32.15267896	-2.58175295	0.47721389	-5.410054069	6.30E-08	2.80E-06
EMC2	1212.20793	-0.616396652	0.113977805	-5.408041063	6.37E-08	2.83E-06
ZBTB16	260.754334	2.003656769	0.370546339	5.407304181	6.40E-08	2.83E-06
DENND4C	2272.325498	-0.592618039	0.109707995	-5.401776218	6.60E-08	2.90E-06
MCOLN2	336.6072246	-1.227654729	0.22725293	-5.402151387	6.58E-08	2.90E-06
TRAF4	903.1939345	0.794667033	0.147386941	5.391705866	6.98E-08	3.06E-06
ARPC2	15903.05488	-0.427824817	0.079389343	-5.388945205	7.09E-08	3.09E-06
LARP1	8355.793434	0.781964363	0.145162129	5.386834492	7.17E-08	3.12E-06
CISH	875.941377	1.984440642	0.368583528	5.383964532	7.29E-08	3.16E-06
SMPDL3B	596.7004696	-2.311551033	0.42961222	-5.38055234	7.43E-08	3.21E-06
TMEM132B	14.15183664	5.174798095	0.961795393	5.380352341	7.43E-08	3.21E-06
VILL	86.43386031	1.585039318	0.294989177	5.373211776	7.73E-08	3.33E-06
ZFP54	220.4131295	-0.751456334	0.139906298	-5.371140148	7.82E-08	3.35E-06
RELL1	586.5218447	-0.588202382	0.109821724	-5.355974784	8.51E-08	3.64E-06
TMEM64	1927.436232	1.123498196	0.209958678	5.351044346	8.74E-08	3.73E-06
NMNAT2	129.9041233	-1.05086274	0.196772071	-5.340507606	9.27E-08	3.94E-06
SNTB2	714.4938837	-0.736472393	0.138012775	-5.336262487	9.49E-08	4.02E-06
ARPC5	12633.67025	-0.689841412	0.129445126	-5.329218914	9.86E-08	4.15E-06
GM12185	1152.245746	1.702433434	0.319455294	5.329175846	9.87E-08	4.15E-06
PRUNE1	748.3012593	-0.740174989	0.139110673	-5.320763476	1.03E-07	4.34E-06
THY1	18564.26962	-0.696129145	0.131018188	-5.313225261	1.08E-07	4.51E-06
PPRC1	1487.973896	0.681490602	0.12829698	5.311821081	1.09E-07	4.53E-06
THTPA	624.4858706	-0.788768928	0.148669143	-5.305532235	1.12E-07	4.67E-06
TDRD7	351.730651	1.343468467	0.253276581	5.304353298	1.13E-07	4.68E-06
PARP11	972.3859433	1.074077276	0.202484393	5.304494131	1.13E-07	4.68E-06
USP40	369.7881914	0.790293997	0.149044962	5.302386527	1.14E-07	4.71E-06
GM4956	372.9996227	2.345380356	0.442947387	5.294941171	1.19E-07	4.88E-06
SLFN8	4251.624268	1.561638394	0.29492598	5.295018074	1.19E-07	4.88E-06
ACYP1	373.6300757	-0.790414318	0.149351233	-5.292318647	1.21E-07	4.94E-06
ACOT9	1250.387683	-0.792842605	0.14984173	-5.291200278	1.22E-07	4.95E-06
CCND2	11447.27658	1.26658599	0.239568877	5.286938787	1.24E-07	5.05E-06
HAVCR2	589.3204843	-2.378729168	0.450113384	-5.284733251	1.26E-07	5.10E-06
GNA15	901.781148	-1.765240368	0.334097783	-5.283603959	1.27E-07	5.12E-06
ATG5	1232.169545	-0.522209104	0.098973639	-5.276244346	1.32E-07	5.31E-06
GM12250	2771.911738	1.31812127	0.249862784	5.275380543	1.32E-07	5.32E-06
CYP17A1	17.7092449	-2.964122551	0.562087003	-5.273423033	1.34E-07	5.36E-06
AA467197	54.25089575	-1.975807904	0.375021246	-5.268522587	1.38E-07	5.49E-06
PPP3CC	2558.203573	-0.640964643	0.121778767	-5.263353014	1.41E-07	5.63E-06
SOCS1	541.1713414	1.961421812	0.373208604	5.255564295	1.48E-07	5.86E-06
OSM	537.554656	1.186773491	0.225868201	5.254274329	1.49E-07	5.88E-06
FLI1	3892.319492	-0.358086843	0.068204798	-5.250170864	1.52E-07	6.00E-06
CEP170B	339.7957345	1.147639175	0.218866578	5.243556083	1.58E-07	6.20E-06
BTBD1	1797.042386	-0.511922527	0.097651845	-5.242323133	1.59E-07	6.21E-06
DDX58	4045.463192	1.220522822	0.232812944	5.242504149	1.58E-07	6.21E-06
CRIP1	4087.317991	-1.047903975	0.200810949	-5.218360752	1.81E-07	7.05E-06
DHRS7	686.6374711	-0.546900929	0.104840735	-5.216492703	1.82E-07	7.10E-06
PGM1	1014.68206	-0.834458435	0.160122907	-5.211362017	1.87E-07	7.28E-06
DSTYK	382.1072419	1.0106486	0.194062845	5.207841826	1.91E-07	7.40E-06
STAT1	30359.75966	1.316595133	0.252910509	5.20577472	1.93E-07	7.46E-06
MPLKIP	514.2995119	-0.672053737	0.129129288	-5.204502762	1.95E-07	7.49E-06
IFIT2	2741.726773	0.996689064	0.191560086	5.203010124	1.96E-07	7.53E-06
FOXP3	1027.694945	2.411237397	0.463471381	5.202559419	1.97E-07	7.53E-06
MYL12A	7594.416507	-0.531443642	0.102191894	-5.200448123	1.99E-07	7.59E-06
HAP1	41.71032004	2.208736568	0.425452751	5.191496739	2.09E-07	7.95E-06
SLC25A22	738.5358623	1.005796984	0.193918385	5.186702557	2.14E-07	8.13E-06
MAPK1	7147.906133	-0.558274052	0.107646798	-5.18616498	2.15E-07	8.13E-06
DDX24	5509.802416	0.590581464	0.11393771	5.183371381	2.18E-07	8.23E-06
CALM1	18794.98021	-0.669678186	0.129284806	-5.179867665	2.22E-07	8.37E-06
PMEPA1	237.95617	1.938626376	0.374387424	5.178128995	2.24E-07	8.42E-06
GBP9	6637.366835	1.520665191	0.293985598	5.172583976	2.31E-07	8.65E-06
SLC25A24	1107.530036	-0.790989881	0.152999593	-5.169882251	2.34E-07	8.76E-06
TMSB4X	87081.94149	-0.706429662	0.136759249	-5.165498271	2.40E-07	8.94E-06
ZFP608	159.4680693	1.160642699	0.225131864	5.15539062	2.53E-07	9.41E-06
SLC25A23	612.6257131	1.473319502	0.285914016	5.153016009	2.56E-07	9.51E-06
STARD10	1176.836549	-2.001363729	0.388754669	-5.148140689	2.63E-07	9.70E-06
FAM160A1	53.18485192	2.366493817	0.459666165	5.148288035	2.63E-07	9.70E-06
IGTP	10771.74882	1.438845225	0.279601884	5.146049822	2.66E-07	9.79E-06
RPA2	1702.102819	-1.210148759	0.235272234	-5.143610605	2.70E-07	9.87E-06
SLC41A1	1080.390678	0.769927121	0.149690338	5.143465718	2.70E-07	9.87E-06
PCMT1	1681.100236	-0.659619517	0.128288317	-5.14169591	2.72E-07	9.94E-06
PRSS30	50.24484287	-2.111609571	0.410877201	-5.139271697	2.76E-07	1.00E-05
OGFR	3333.552403	0.729821431	0.142183693	5.132947482	2.85E-07	1.04E-05
HID1	1369.774123	-0.789162122	0.153912761	-5.127333949	2.94E-07	1.06E-05
CRIP2	262.0359118	-2.344631602	0.457515302	-5.124706413	2.98E-07	1.08E-05
ZFP526	492.4158278	0.745423217	0.145712636	5.115707457	3.13E-07	1.13E-05
SMPD1	996.4712901	-0.679065655	0.132779329	-5.114242269	3.15E-07	1.13E-05
PLXNB1	90.90254861	1.453896757	0.284526923	5.109874099	3.22E-07	1.15E-05
FOXRED2	255.6661623	0.756040913	0.147964084	5.109624516	3.23E-07	1.15E-05
TMEM163	205.1349409	-2.375936064	0.465581471	-5.103158552	3.34E-07	1.19E-05
D730005E14RIK	206.4702019	0.876360827	0.171794578	5.101213523	3.37E-07	1.20E-05
PHYKPL	219.1829627	-0.971636247	0.190649418	-5.096455365	3.46E-07	1.23E-05
IKZF2	2998.050221	1.697528952	0.333121931	5.095818662	3.47E-07	1.23E-05
GMFG	5412.801129	-0.668455182	0.131241816	-5.093309459	3.52E-07	1.24E-05
ATP2B4	2186.755291	-1.423734034	0.279692929	-5.090346891	3.57E-07	1.26E-05
BCL3	841.6512484	1.740512132	0.341964098	5.08975106	3.59E-07	1.26E-05
APBB1IP	7521.971517	-0.408639876	0.080356282	-5.085350702	3.67E-07	1.29E-05
CAPN2	3402.397378	-0.614238612	0.121075631	-5.073181166	3.91E-07	1.37E-05
F2RL2	246.1613558	-1.098799695	0.216677103	-5.07113893	3.95E-07	1.38E-05
ARL6IP5	7812.828986	-0.596768424	0.117791158	-5.066326149	4.06E-07	1.41E-05
SNX5	8257.606563	-0.820351021	0.162027151	-5.063046617	4.13E-07	1.43E-05
ACYP2	35.89066274	-1.854903429	0.366349037	-5.063213609	4.12E-07	1.43E-05
CORO2A	2089.286691	0.885562476	0.175126368	5.056705559	4.27E-07	1.47E-05
RECK	194.5230527	-0.883205764	0.174712017	-5.055209021	4.30E-07	1.48E-05
ZMIZ2	3305.034822	1.005082854	0.199022063	5.050107696	4.42E-07	1.52E-05
APOL9B	51.84674599	2.557506748	0.507503287	5.039389522	4.67E-07	1.60E-05
APBB1	57.3140506	-1.420809743	0.282171733	-5.035266034	4.77E-07	1.63E-05
DIXDC1	14.42693724	-3.462104916	0.688569252	-5.02796909	4.96E-07	1.69E-05
LGALS1	11732.59288	-1.887569792	0.375577615	-5.025778213	5.01E-07	1.70E-05
TMEM37	34.11623792	-1.804108379	0.358946445	-5.026121318	5.00E-07	1.70E-05
GBP10	1636.248488	2.501989037	0.498097682	5.023089103	5.08E-07	1.72E-05
FAM167B	13.9428588	4.665625997	0.929390017	5.020094808	5.16E-07	1.74E-05
DAPK1	352.5637965	1.332269709	0.265534925	5.01730501	5.24E-07	1.77E-05
UNC5CL	323.0844108	-0.793215792	0.158194601	-5.014177405	5.33E-07	1.79E-05
DNTT	264.2351386	1.559151529	0.311079952	5.012060458	5.39E-07	1.81E-05
MYO1E	374.1441914	1.464804564	0.292449969	5.008735575	5.48E-07	1.83E-05
PDE7B	32.39426361	2.446279167	0.488494211	5.007795611	5.51E-07	1.84E-05
TSPAN8	106.4939639	-3.329196999	0.66496374	-5.006584268	5.54E-07	1.84E-05
ARHGAP26	2021.050292	-0.648811547	0.13010889	-4.986681118	6.14E-07	2.04E-05
TOR1AIP2	3188.311669	0.595128709	0.119335994	4.987000908	6.13E-07	2.04E-05
AGRN	341.1301905	0.900769003	0.180699695	4.984894973	6.20E-07	2.05E-05
S100A4	8486.841441	-2.008211893	0.402972155	-4.983500388	6.24E-07	2.06E-05
IL1R1	136.3476438	0.889720241	0.178568699	4.982509507	6.28E-07	2.07E-05
ALDH1L1	55.34151471	1.929919393	0.387391797	4.981828241	6.30E-07	2.07E-05
PARD6G	192.4627204	1.02049211	0.204934401	4.979603742	6.37E-07	2.09E-05
TRIM34A	2009.28621	1.142564158	0.229531778	4.97780381	6.43E-07	2.10E-05
2010109I03RIK	33.33520678	2.115390825	0.42530674	4.973800377	6.57E-07	2.14E-05
ST3GAL4	1393.464454	-0.64353603	0.129497289	-4.969494235	6.71E-07	2.18E-05
PGM2L1	1055.644008	-0.828038823	0.166702918	-4.967152552	6.79E-07	2.20E-05
9130221H12RIK	296.8004085	0.775879351	0.156221027	4.96654878	6.82E-07	2.21E-05
THRB	91.58001036	1.828366687	0.368215384	4.96548153	6.85E-07	2.21E-05
GPR34	386.113934	1.886045603	0.380284604	4.959563404	7.07E-07	2.28E-05
CST7	1486.630788	-0.704002025	0.142126483	-4.953348676	7.29E-07	2.35E-05
CCT4	8253.796885	-0.605804827	0.122469532	-4.94657584	7.55E-07	2.42E-05
RNF138	2609.959118	-0.815443563	0.16490291	-4.944991965	7.61E-07	2.44E-05
PLXND1	505.0759956	0.978354054	0.197990616	4.941416295	7.76E-07	2.48E-05
HES2	13.50669528	5.621549951	1.138993601	4.935541294	7.99E-07	2.55E-05
CXCR1	24.00004887	3.094987323	0.62878689	4.922156252	8.56E-07	2.72E-05
ABCA1	849.5051511	1.633712468	0.332150682	4.918588332	8.72E-07	2.76E-05
MS4A4C	3592.708319	1.501789604	0.305387733	4.91764876	8.76E-07	2.77E-05
LYPLA1	3033.647422	-0.636290396	0.129412806	-4.916749856	8.80E-07	2.78E-05
LIPE	349.1894911	0.902634072	0.18366391	4.914596844	8.90E-07	2.80E-05
OAS1A	1790.582802	1.172003245	0.238643572	4.911103342	9.06E-07	2.85E-05
NQO2	612.9838875	-1.32127605	0.269250578	-4.907235709	9.24E-07	2.90E-05
HIKESHI	669.6365138	-0.650457893	0.132603647	-4.905279048	9.33E-07	2.92E-05
ITGB1	15844.87028	-1.329595076	0.271237749	-4.901954391	9.49E-07	2.96E-05
DPCD	475.6609215	-0.659209646	0.134521387	-4.900407741	9.56E-07	2.98E-05
PLCB3	373.3777886	0.69650126	0.142150097	4.89975929	9.60E-07	2.98E-05
D1ERTD622E	1391.450338	-0.694641252	0.141875444	-4.896134462	9.77E-07	3.03E-05
ZCCHC2	1810.931032	1.129315862	0.230705263	4.89505895	9.83E-07	3.04E-05
MUC20	21.21720621	-2.679248071	0.547739542	-4.891463671	1.00E-06	3.09E-05
CR1L	3396.101868	-0.602266861	0.123229334	-4.887366022	1.02E-06	3.15E-05
POPDC2	212.2811827	-1.741186173	0.356285307	-4.887055785	1.02E-06	3.15E-05
DYNC1I2	3254.410532	-0.394812072	0.080843203	-4.883676794	1.04E-06	3.19E-05
MS4A4B	36761.16451	-0.681755354	0.139732461	-4.879004831	1.07E-06	3.26E-05
IFI35	1437.179152	0.933538792	0.191621545	4.871784078	1.11E-06	3.38E-05
APOBEC2	300.4170834	-1.832478927	0.376231807	-4.8706114	1.11E-06	3.39E-05
MKRN1	2778.074147	-0.375023431	0.077004966	-4.870120092	1.12E-06	3.39E-05
XRN2	9827.781116	-0.404215932	0.083056974	-4.866730789	1.13E-06	3.44E-05
MAP3K5	1390.423234	1.074454469	0.220792409	4.866356025	1.14E-06	3.44E-05
SLC26A1	51.6150187	-3.703634795	0.761935431	-4.860825006	1.17E-06	3.53E-05
ARHGDIB	32915.59549	-0.508795444	0.104896666	-4.850444378	1.23E-06	3.71E-05
SMIM24	178.9034558	-0.868585606	0.179140898	-4.848617006	1.24E-06	3.74E-05
NCKAP1	319.437822	-1.343329592	0.277251917	-4.845158891	1.27E-06	3.79E-05
IFI208	5188.098118	1.495128738	0.308580392	4.845183869	1.26E-06	3.79E-05
DEPDC1A	422.7330329	-1.991529011	0.411522229	-4.839420255	1.30E-06	3.89E-05
SDCBP	5474.155119	-0.528663297	0.109275469	-4.837895458	1.31E-06	3.91E-05
SLAMF7	1812.621157	-1.58794597	0.328265999	-4.837375712	1.32E-06	3.92E-05
REPS2	70.90762531	-3.152707824	0.651879706	-4.836333755	1.32E-06	3.93E-05
PGRMC1	1767.991894	-0.733666224	0.151852069	-4.831453596	1.36E-06	4.02E-05
CERS6	862.7052967	0.660162857	0.136653856	4.830912762	1.36E-06	4.02E-05
DEGS1	2104.714817	-0.392230794	0.081237255	-4.828213279	1.38E-06	4.07E-05
ACVRL1	468.5226338	1.837636537	0.38068132	4.827230658	1.38E-06	4.08E-05
CD96	4435.171473	-0.647993764	0.13440245	-4.821294273	1.43E-06	4.19E-05
ZFP365	247.3931571	1.775795261	0.368356513	4.820860228	1.43E-06	4.19E-05
OLFR56	11.28455784	4.74004394	0.984044349	4.816900725	1.46E-06	4.27E-05
TRIP4	1666.323808	-0.446765541	0.092813916	-4.813562008	1.48E-06	4.33E-05
TMEM126A	559.1628222	-0.693485951	0.144138503	-4.811247089	1.50E-06	4.37E-05
IIGP1	5963.316503	1.772283846	0.368422243	4.810469177	1.51E-06	4.38E-05
FUNDC2	1632.363113	-0.761955997	0.158432813	-4.809332003	1.51E-06	4.39E-05
STMN2	18.47280624	-2.639341162	0.549001165	-4.807532897	1.53E-06	4.42E-05
IL10RB	1648.844304	-0.456506361	0.09496335	-4.807184688	1.53E-06	4.42E-05
MGAT5	453.7847057	0.884011168	0.183999515	4.804421176	1.55E-06	4.48E-05
GZMB	9327.993961	-2.101786458	0.437530953	-4.803743465	1.56E-06	4.48E-05
IDH3A	2741.293313	-1.065445215	0.221814272	-4.803321279	1.56E-06	4.48E-05
INSR	806.8712772	1.128146757	0.234975396	4.801127157	1.58E-06	4.52E-05
RAPH1	370.5478128	-1.102538677	0.229733573	-4.79920571	1.59E-06	4.56E-05
JAK3	3637.383967	1.089357665	0.227093789	4.796950503	1.61E-06	4.60E-05
ZEB2	1589.137994	-1.773467338	0.369830346	-4.795353749	1.62E-06	4.63E-05
MTHFSL	368.965308	-0.671871086	0.140240922	-4.790834788	1.66E-06	4.72E-05
NTN1	53.10372778	2.075455545	0.433361563	4.789200803	1.67E-06	4.75E-05
CASZ1	184.3205941	1.320567985	0.275790173	4.788306881	1.68E-06	4.76E-05
MYO1H	92.79405314	1.47445707	0.307978215	4.787536907	1.69E-06	4.77E-05
CCNC	927.9259476	-0.618311016	0.129166115	-4.786944426	1.69E-06	4.78E-05
GBP4	8883.079462	1.519670646	0.317629362	4.784414884	1.71E-06	4.83E-05
FBXO17	158.5138506	1.706060147	0.356647895	4.783597967	1.72E-06	4.84E-05
TRIM21	1688.508636	0.920271501	0.192554729	4.779272401	1.76E-06	4.93E-05
SERPINB6A	803.1395284	-0.950829884	0.199070803	-4.776340231	1.79E-06	4.98E-05
RERE	3061.350415	1.205858272	0.252460111	4.776430894	1.78E-06	4.98E-05
NLRC5	9467.702889	0.983820271	0.206009889	4.775597314	1.79E-06	4.99E-05
AHCYL2	2285.709205	0.93474268	0.196012035	4.768802483	1.85E-06	5.15E-05
ANKS1	866.7500539	0.796305001	0.167016211	4.767830598	1.86E-06	5.17E-05
NFKB2	2157.059448	1.279971114	0.26864048	4.764624884	1.89E-06	5.24E-05
2310015A10RIK	171.2048007	0.936363952	0.196664361	4.761228446	1.92E-06	5.32E-05
PPIL3	768.404818	-0.535623359	0.112561302	-4.75850358	1.95E-06	5.38E-05
TSTD3	595.1866031	-1.322571347	0.27800355	-4.757390142	1.96E-06	5.40E-05
NMRK1	206.9805556	-0.875828861	0.184158136	-4.755852129	1.98E-06	5.43E-05
UBE2G2	1624.131616	-0.747937686	0.157453486	-4.750213567	2.03E-06	5.57E-05
BORCS7	447.7173477	-1.165044571	0.245438606	-4.746786134	2.07E-06	5.66E-05
COL5A1	147.0161706	-3.036569903	0.640323319	-4.742244758	2.11E-06	5.78E-05
YWHAQ	3818.047837	-0.841866318	0.177611933	-4.739919789	2.14E-06	5.83E-05
TNFSF10	1207.646799	0.647137079	0.136562598	4.738757825	2.15E-06	5.85E-05
TRP53I11	1319.639814	0.758808306	0.160134058	4.738581629	2.15E-06	5.85E-05
PPP2CB	2164.091952	-0.364492065	0.076936056	-4.737597456	2.16E-06	5.86E-05
KMT2D	8970.840851	1.641956346	0.346666782	4.736410962	2.18E-06	5.89E-05
EPHA3	8.81467275	-4.600773168	0.971689965	-4.734815975	2.19E-06	5.92E-05
SEZ6L2	108.9507149	2.073819589	0.43831277	4.731369318	2.23E-06	6.01E-05
EPDR1	237.5372831	-2.698823165	0.570537072	-4.730320423	2.24E-06	6.03E-05
GSE1	2286.796531	0.534293332	0.112998451	4.728324388	2.26E-06	6.08E-05
DPY19L1	2001.793155	-0.929945274	0.196760527	-4.72627964	2.29E-06	6.13E-05
MID1	143.4269102	0.938906526	0.199123891	4.715187711	2.41E-06	6.46E-05
ARHGEF11	911.1750896	1.589012285	0.337503222	4.708139596	2.50E-06	6.67E-05
EPB41L2	1974.190882	1.068289952	0.227167568	4.702651715	2.57E-06	6.83E-05
ZFP1	560.4609355	0.948275206	0.201652128	4.702530131	2.57E-06	6.83E-05
1810034E14RIK	227.8025736	-1.022988323	0.217582015	-4.701621701	2.58E-06	6.85E-05
SEMA4B	1060.456755	0.898520295	0.191251417	4.698110538	2.63E-06	6.96E-05
REEP5	3441.166537	-0.971837109	0.207004149	-4.694771156	2.67E-06	7.06E-05
B430306N03RIK	171.9112474	1.723587435	0.367243225	4.693313087	2.69E-06	7.10E-05
SOX6	144.0815785	-2.968494503	0.63268547	-4.691896125	2.71E-06	7.13E-05
KIRREL	8.024613229	5.588044495	1.191862587	4.688497279	2.75E-06	7.24E-05
A	24.0565908	-2.967066373	0.63296482	-4.687569169	2.76E-06	7.26E-05
PKHD1L1	168.0989911	-3.326107741	0.709680172	-4.686770001	2.78E-06	7.27E-05
ART3	63.37225801	1.386490896	0.29589588	4.685739103	2.79E-06	7.29E-05
PSTK	376.3304588	-0.725488993	0.154836932	-4.68550354	2.79E-06	7.29E-05
HCST	1096.276282	-0.647673493	0.138293482	-4.683326224	2.82E-06	7.35E-05
CASTOR2	188.2447179	1.217146125	0.259924652	4.682688285	2.83E-06	7.36E-05
DDX28	574.5710789	-0.953498973	0.203669562	-4.681597796	2.85E-06	7.39E-05
FBXO4	293.0482692	-0.675482974	0.144435381	-4.676714052	2.92E-06	7.55E-05
5830411N06RIK	561.101789	2.350045595	0.503358683	4.668729626	3.03E-06	7.84E-05
TEX30	631.8162179	-0.787368813	0.168741878	-4.66611383	3.07E-06	7.92E-05
ITGAV	741.2693846	0.594627143	0.127693061	4.656691134	3.21E-06	8.28E-05
HMGN3	113.1537181	1.112541181	0.239040634	4.654192731	3.25E-06	8.37E-05
BSPRY	206.4335582	-1.364542252	0.293340938	-4.651727995	3.29E-06	8.45E-05
PYCARD	1766.544857	-1.173047901	0.252274027	-4.649895651	3.32E-06	8.51E-05
MED30	943.5234663	-0.712291507	0.153207729	-4.64918782	3.33E-06	8.52E-05
PLA2G4C	110.9586831	-2.92430445	0.629121245	-4.648236686	3.35E-06	8.53E-05
PSPH	545.393156	-0.703392542	0.151318487	-4.64842436	3.34E-06	8.53E-05
FBXO22	1089.27641	-0.48181598	0.103735445	-4.644661028	3.41E-06	8.67E-05
TMEM184B	1021.912476	0.863211704	0.185995522	4.641034877	3.47E-06	8.80E-05
ALDH1A7	31.79890923	-4.309747269	0.929326462	-4.637495485	3.53E-06	8.94E-05
WHRN	161.5894396	1.966232892	0.424070216	4.636573893	3.54E-06	8.96E-05
ARPP21	34.54230886	2.094369657	0.452045461	4.633095204	3.60E-06	9.10E-05
ATP9A	230.2006889	1.307250397	0.282240886	4.631683295	3.63E-06	9.14E-05
SFRP4	13.0594765	-6.521943857	1.408273797	-4.631161831	3.64E-06	9.15E-05
WIZ	1035.467998	0.536822977	0.115995395	4.627967988	3.69E-06	9.28E-05
DSCAM	32.48930916	2.26447991	0.489555049	4.625587899	3.74E-06	9.37E-05
UBE2O	869.8646223	0.500792388	0.108287487	4.624656094	3.75E-06	9.39E-05
GSAP	966.5010726	-1.033643107	0.223549308	-4.62378129	3.77E-06	9.41E-05
XXYLT1	504.1765435	0.879892515	0.190399509	4.621296146	3.81E-06	9.50E-05
RGS9	42.39568133	1.812013092	0.392119771	4.621070469	3.82E-06	9.50E-05
CD8A	1663.203535	-0.624252766	0.135161474	-4.618570264	3.86E-06	9.60E-05
CTSW	16.2597531	-2.467767664	0.535523748	-4.608138615	4.06E-06	0.000100796
IFIT3B	30.97358289	-2.231459118	0.48454398	-4.605276732	4.12E-06	0.000102011
KLRD2	297.7465593	0.999336746	0.217159716	4.60185142	4.19E-06	0.000103521
CD8B2	1806.249343	-0.997374618	0.216771447	-4.601042403	4.20E-06	0.000103741
PTPRK	3526.714052	-0.62450031	0.136015178	-4.591401623	4.40E-06	0.00010846
CRTAM	35.6094822	1.686567234	0.36749719	4.589333691	4.45E-06	0.000109348
GLIPR3	812.6002825	0.918297994	0.200126565	4.588586189	4.46E-06	0.000109548
GOLM2	39.80598985	1.502212146	0.327534834	4.586419485	4.51E-06	0.000110497
CD227	232.0390281	0.895769146	0.195344475	4.585587321	4.53E-06	0.000110744
IFIT4	125.5450042	-0.83442423	0.181981141	-4.58522364	4.54E-06	0.000110744
RAP2A	555.62238	0.968626757	0.211341908	4.583221414	4.58E-06	0.000111422
MX3	1579.093601	0.615683044	0.134326608	4.583477943	4.57E-06	0.000111422
POGK	9427.904949	1.335203908	0.29135129	4.582797312	4.59E-06	0.000111455
ST3GAL7	1721.218507	0.826980746	0.180511361	4.581322427	4.62E-06	0.00011205
CCL5	8958.207235	0.527172718	0.1151132	4.579602681	4.66E-06	0.000112711
AHNAK	56.80440303	2.122912181	0.463581797	4.579369153	4.66E-06	0.000112711
OASL3	8888.989552	0.810406824	0.177064058	4.576913204	4.72E-06	0.00011365
TLR8	850.9281119	0.620244754	0.135508581	4.57716219	4.71E-06	0.00011365
IFI45	189.3084517	-1.386521097	0.302999306	-4.5759877	4.74E-06	0.000113958
IFIT2	3231.293727	1.730810293	0.378334301	4.574817273	4.77E-06	0.000114401
ID3	4055.597293	-0.764378643	0.167255846	-4.570116159	4.87E-06	0.000116797
RSAD3	7432.415797	1.158055266	0.253522317	4.567863215	4.93E-06	0.000117858
HEATR10	2422.857215	0.486529133	0.106559241	4.565808934	4.98E-06	0.000118815
DNAJC16	19.93663006	2.059464364	0.451746855	4.558890317	5.14E-06	0.000122588
ATXN2	85.59108517	-2.450869566	0.53803075	-4.555259281	5.23E-06	0.000124357
SYTL3	285.5361411	2.025755217	0.444715931	4.555166735	5.23E-06	0.000124357
SMAP3	396.1721909	-2.526345695	0.554776787	-4.553805702	5.27E-06	0.000124953
CTLA2A	1072.219575	0.706859336	0.155254843	4.552897187	5.29E-06	0.000125071
ERRFI2	8.947650155	5.043943769	1.107773001	4.553228652	5.28E-06	0.000125071
MXD2	6723.877414	0.841861774	0.185000388	4.550594637	5.35E-06	0.000126234
IFNG	1044.407993	-0.53770332	0.118181127	-4.549823932	5.37E-06	0.000126485
RTP5	48.03902225	1.812337669	0.398580305	4.546982488	5.44E-06	0.000127989
IL18R2	3618.974805	-0.784595205	0.172678294	-4.543681699	5.53E-06	0.000129724
CTLA2B	538.4843571	-0.66297697	0.145919582	-4.543440709	5.53E-06	0.000129724
RCN4	55.07224703	1.660130083	0.36569701	4.539632645	5.64E-06	0.000131868
PTGIR	45.2559049	1.654653234	0.364706447	4.536945395	5.71E-06	0.000133336
CCL6	2735.253887	1.134308874	0.250163435	4.534271268	5.78E-06	0.000134588
MOV11	68.97130259	-1.111111412	0.245029672	-4.534599436	5.77E-06	0.000134588
STAT3	1770.687439	-0.539079424	0.118948159	-4.532053522	5.84E-06	0.000135559
ITGAD	148.2389065	-0.737104925	0.162630986	-4.532376892	5.83E-06	0.000135559
IRF8	389.4632309	0.755562149	0.16673516	4.531510623	5.86E-06	0.000135683
EPSTI2	81.55702655	-1.326553478	0.293012488	-4.527293312	5.97E-06	0.00013819
DHX59	75.17109879	-1.836717498	0.406020944	-4.523701358	6.08E-06	0.000140326
MYRFL	5780.994823	-0.878621347	0.194368478	-4.520390116	6.17E-06	0.000142304
SLFN5	1251.652879	-0.675928958	0.149542291	-4.519985307	6.18E-06	0.000142343
AS3MT	65.5584418	1.419999235	0.314264148	4.51848945	6.23E-06	0.000143117
DST	740.1412207	-0.617922493	0.136814795	-4.51648882	6.29E-06	0.000144238
KLRK2	1085.972638	1.087715704	0.240874865	4.515687872	6.31E-06	0.000144548
OAS3	1329.405143	-0.563436767	0.124837033	-4.513378402	6.38E-06	0.000145894
CXCR7	37.3768704	1.458138156	0.32332353	4.509842367	6.49E-06	0.000148105
TPST3	536.0241415	0.815202303	0.180884614	4.50675314	6.58E-06	0.000150032
TRIM12C	2070.351766	0.549949968	0.122201232	4.50036354	6.78E-06	0.000154113
PALD2	874.3150038	-0.471648023	0.104794931	-4.500675912	6.77E-06	0.000154113
SMYD2	109.8018125	1.295942093	0.288090916	4.498378887	6.85E-06	0.000155307
NKG8	56.43780772	1.97925172	0.440376304	4.494455544	6.97E-06	0.000157942
IL2RA	60.11319298	1.600599784	0.356236644	4.493080122	7.02E-06	0.000158337
AI847160	786.2343589	1.299252753	0.289139678	4.493512489	7.01E-06	0.000158337
ISG16	1620.202475	1.172958343	0.261086973	4.492596202	7.04E-06	0.000158337
EOMES	87.35291671	-1.050829844	0.233904853	-4.492552548	7.04E-06	0.000158337
HOPX	83.70253157	1.579398256	0.351839406	4.488974879	7.16E-06	0.000160504
ARL4D	99.54894488	-3.179902675	0.708343728	-4.489208484	7.15E-06	0.000160504
DOCK6	1013.911217	-0.505832796	0.112699106	-4.488347899	7.18E-06	0.00016072
CCR6	55.46456058	-4.205285104	0.937131823	-4.487399743	7.21E-06	0.000161179
IL18RAP	516.7741997	-0.658433311	0.146742546	-4.486996638	7.22E-06	0.000161227
CACNB4	6980.785678	1.098106498	0.244786478	4.485976951	7.26E-06	0.000161743
MYO7	1721.385398	-0.577921918	0.128899738	-4.483499547	7.34E-06	0.000163373
PRF2	1792.648789	0.808187583	0.180286653	4.482792105	7.37E-06	0.000163397
PTPRF	395.7837462	-1.066556021	0.237911195	-4.483000556	7.36E-06	0.000163397
DDX61	3299.153153	1.173427692	0.261832973	4.481588687	7.41E-06	0.000164062
RNF214	66.32015055	-1.739617567	0.388286714	-4.480239741	7.46E-06	0.000164842
ITIH6	25640.94684	0.735421198	0.164233486	4.477900432	7.54E-06	0.000166396
WDR96	481.5647327	0.777697293	0.173782549	4.475117321	7.64E-06	0.000168313
DGKH	2116.021576	0.940506409	0.210249386	4.473289683	7.70E-06	0.000169492
ACSBG2	78.94623327	1.535497214	0.343930832	4.464552383	8.02E-06	0.000176281
VANGL3	31.50836951	-4.250143092	0.952271347	-4.463163891	8.08E-06	0.00017715
MAP3K14	442.9165352	0.613807682	0.137554603	4.462283841	8.11E-06	0.000177601
GRIFIN	7965.954609	2.044398989	0.458252533	4.461293379	8.15E-06	0.000178146
KLRC2	814.8922396	-0.752167129	0.168681603	-4.459094022	8.23E-06	0.000179703
USP19	5471.68882	-0.593700222	0.133288733	-4.454241611	8.42E-06	0.00018353
SLC30A5	204.8040335	1.284379066	0.288404665	4.453392136	8.45E-06	0.000183971
H2-T25	14796.12632	-0.546733634	0.122797458	-4.452320451	8.49E-06	0.000184606
OASL2	584.4368534	-0.669629289	0.150466837	-4.450344688	8.57E-06	0.000186024
RHOC	1301.152676	-0.533875159	0.120049568	-4.447122715	8.70E-06	0.000188543
XAF2	267.7463997	-2.588909079	0.582396899	-4.445265906	8.78E-06	0.000189885
IL18BP	2287.623787	-0.812590406	0.182978656	-4.440902689	8.96E-06	0.000193478
CHSY2	813.9951851	-1.138365177	0.256360534	-4.440485275	8.98E-06	0.000193556
ITGA5	28.54043494	2.077690133	0.468207019	4.437545891	9.10E-06	0.000195916
4930486L24RIK	6984.77235	-0.569273506	0.128342769	-4.435571341	9.18E-06	0.000197417
ZBP2	892.6694912	1.529493148	0.344875122	4.434918762	9.21E-06	0.000197713
CD49	85.91096664	2.204248917	0.497328587	4.432178189	9.33E-06	0.000199327
WFIKKN3	3669.826145	-0.717612087	0.161908092	-4.432218775	9.33E-06	0.000199327
RIOX3	10800.9025	0.792764262	0.178844685	4.432696786	9.31E-06	0.000199327
PTPN5	38.24305057	1.933605679	0.436653945	4.428233619	9.50E-06	0.000202698
GPX9	5601.449996	0.913051194	0.206210843	4.427755506	9.52E-06	0.000202839
AGPAT5	954.3188908	-0.579188836	0.130820641	-4.427350543	9.54E-06	0.000202912
SLC2A4	1024.709599	-0.474836055	0.107392843	-4.421486949	9.80E-06	0.000208182
P2RY13	199.916625	0.956250411	0.216346398	4.419996916	9.87E-06	0.000209032
ZYX	3392.944132	1.148407756	0.259823548	4.419952564	9.87E-06	0.000209032
ITGAX	79.12378534	1.897551819	0.429803111	4.414932723	1.01E-05	0.00021362
S100A11	17971.81279	-0.253296223	0.057378802	-4.414456415	1.01E-05	0.000213768
ECM2	229.5282504	-1.043602835	0.236737257	-4.408274598	1.04E-05	0.000219629
PERM2	619.5412731	-0.749083209	0.170037558	-4.405398529	1.06E-05	0.00022223
IFITM11	1306.816626	0.834762888	0.189538134	4.404194933	1.06E-05	0.000223132
LSP2	574.3872457	-0.461099726	0.104728793	-4.402798061	1.07E-05	0.000224238
CCL4	6063.449388	-0.454388723	0.103248341	-4.400929995	1.08E-05	0.000225839
S1PR6	61.58804954	1.509757102	0.343395616	4.396553226	1.10E-05	0.000230095
CROT	1120.109534	0.961156169	0.218670065	4.395462948	1.11E-05	0.000230908
OSTF2	6767.506078	-0.467348602	0.106347721	-4.394533315	1.11E-05	0.000231554
FASL	273.7845868	-1.068571684	0.243250107	-4.392892964	1.12E-05	0.000232962
ZPBP3	410.6118717	0.634043512	0.144355856	4.392225786	1.12E-05	0.000233331
NEB	70.37183519	2.419854049	0.551052997	4.39132726	1.13E-05	0.000233951
IFI27L2A	432.9992706	0.777621643	0.177223111	4.387811728	1.14E-05	0.000237412
TM6SF2	5524.828088	1.202157193	0.274031319	4.386933574	1.15E-05	0.00023802
ITGA2	1114.75961	-0.687960403	0.157023578	-4.381255438	1.18E-05	0.000243924
OAS1B	46.51252713	-1.6711782	0.381464281	-4.380955918	1.18E-05	0.000243924
RET	255.2380283	1.451365886	0.331725535	4.375200978	1.21E-05	0.000249714
CX3CR2	1047.303659	-0.489453451	0.111869604	-4.375213955	1.21E-05	0.000249714
ARHGAP21	1170.619202	-0.369830029	0.084538773	-4.374679382	1.22E-05	0.000249945
LY6A	1545.891723	-0.46010872	0.105331048	-4.36821554	1.25E-05	0.000257079
A230050P20RIK	227.9476344	1.210607173	0.277241847	4.366610548	1.26E-05	0.000258596
HELZ3	1030.686328	0.760456354	0.174308952	4.362692471	1.28E-05	0.000262888
SIKE2	427.8680566	0.77003595	0.176561636	4.361286889	1.29E-05	0.000264197
PARP13	1054.72877	0.538932677	0.123597973	4.360368236	1.30E-05	0.000264923
GM36739	652.7662398	0.625282739	0.143456606	4.358689064	1.31E-05	0.000266575
PHF21B	342.3626969	-1.001391391	0.229772852	-4.358179745	1.31E-05	0.000266809
IFI205	52.3073922	1.669120275	0.383371351	4.353795008	1.34E-05	0.00027181
GGT2	4107.417069	1.174270166	0.269834739	4.351812408	1.35E-05	0.000273883
IL17RB	308.4271462	1.050182043	0.241380843	4.350726547	1.36E-05	0.000274409
EMP2	303.1173022	0.904593316	0.207913165	4.350822685	1.36E-05	0.000274409
DAXX	390.6456015	-0.966724187	0.222212862	-4.350442089	1.36E-05	0.000274409
PARP19	1123.943468	0.656445197	0.15091612	4.349735449	1.36E-05	0.000274898
PARP24	671.5464351	0.676858838	0.155733197	4.346272025	1.38E-05	0.000278871
S100A7	2702.447296	0.8073536	0.185837536	4.344405439	1.40E-05	0.00028085
RAP1B	94.22062318	2.140073947	0.493071372	4.340292438	1.42E-05	0.000285748
CCR3	26.14433898	1.784590737	0.411285862	4.339051988	1.43E-05	0.000286955
LCN5	15.78186753	2.400902207	0.553400731	4.338451453	1.43E-05	0.000287329
RRAGD	3177.60072	0.669895335	0.154516332	4.335433837	1.45E-05	0.000290884
FHL3	1793.040022	-1.221576633	0.281996471	-4.331886245	1.48E-05	0.00029519
ZFP468	689.4477626	-0.812323505	0.187768448	-4.326198102	1.52E-05	0.000302482
DSP	327.4944706	0.790335331	0.182730242	4.325147937	1.52E-05	0.000303495
4930453N24RIK	2245.017479	-1.904827713	0.440573287	-4.323520672	1.54E-05	0.00030531
CDC42EP4	2424.18258	-0.491538386	0.113713946	-4.322586656	1.54E-05	0.000306171
BHLHE41	1174.77631	0.938200969	0.21711547	4.321207368	1.55E-05	0.000307656
KCNJ9	512.6007737	0.838108224	0.193971124	4.320788611	1.55E-05	0.000307805
FCGRT	2124.440679	-0.459735398	0.106420709	-4.319980599	1.56E-05	0.000308064
KLRG2	880.0801181	1.231998734	0.28517089	4.320212114	1.56E-05	0.000308064
ADAMTS15	1392.959865	0.605245119	0.140117805	4.319544683	1.56E-05	0.000308239
GZMA	1751.347064	0.636547533	0.147405771	4.318335213	1.57E-05	0.000309248
GNPTG	2940.2584	1.107914863	0.256568498	4.318203015	1.57E-05	0.000309248
CHDH	15.87288333	2.68326442	0.621815953	4.315206783	1.59E-05	0.000313034
ADAR	330.7516371	-0.941381808	0.218311964	-4.31209445	1.62E-05	0.00031703
GPR69	931.2835981	0.601750431	0.139614634	4.310081347	1.63E-05	0.000319483
SDC4	5594.214515	1.170986544	0.271741861	4.309187178	1.64E-05	0.00032033
HEXB	49.2303225	2.044727493	0.474703863	4.307374879	1.65E-05	0.000322066
MX2	92.4855316	1.930759776	0.448220329	4.307613138	1.65E-05	0.000322066
PPM1J	1384.988726	-0.481231622	0.111737665	-4.306798626	1.66E-05	0.00032221
H2-Q11	3300.970726	-0.647212231	0.150281666	-4.306661273	1.66E-05	0.00032221
OAS4	2272.831883	0.7423377	0.172446031	4.304753763	1.67E-05	0.000324549
PLAGL3	989.156065	-0.64803407	0.150606908	-4.302817687	1.69E-05	0.000326946
IRF10	1167.26914	-0.631382141	0.146842476	-4.299724168	1.71E-05	0.000331085
CCR9	974.934016	0.615501842	0.143334274	4.294170708	1.75E-05	0.000339013
UBA8	1231.424721	0.664306772	0.15476265	4.292423087	1.77E-05	0.000341223
DNAH18	288.9648857	-2.30357455	0.536815339	-4.291186158	1.78E-05	0.000342657
SLC25A34	7867.716481	-0.655437329	0.15275615	-4.290742653	1.78E-05	0.000342871
THEMIS	324.0818628	-0.647196653	0.150859348	-4.290066604	1.79E-05	0.000343444
CSF2	5539.729515	0.864838201	0.201620836	4.289428696	1.79E-05	0.00034396
SERPINB6B	709.661695	0.527355782	0.123001767	4.28738379	1.81E-05	0.000346666
ESM2	669.5711472	-0.583929128	0.136214551	-4.286833693	1.81E-05	0.000347051
S100A14	759.507661	-1.125739388	0.262645664	-4.286152573	1.82E-05	0.000347167
PHLPP2	438.4345613	0.898313429	0.209575645	4.286344583	1.82E-05	0.000347167
PLEK	970.4658102	-1.254664545	0.292819021	-4.28477816	1.83E-05	0.000348845
LAD2	21.12536075	2.170030984	0.506500505	4.284360947	1.83E-05	0.000349026
AW011739	998.2346616	-0.809228965	0.189000681	-4.281619302	1.86E-05	0.000352875
DAPK3	3376.574675	0.938855926	0.219303662	4.281077276	1.86E-05	0.000353256
IFIT1BL3	16825.6082	0.497939152	0.116345757	4.279822181	1.87E-05	0.000354774
NCALD	68.88788949	-3.583932626	0.837652632	-4.278542786	1.88E-05	0.000355963
SLFN6	43.38425234	1.765933407	0.412748275	4.278475565	1.88E-05	0.000355963
CTSD	476.9238888	1.720519896	0.402705373	4.272403628	1.93E-05	0.000364476
LAPTM4B	190.7819227	1.708292117	0.399852059	4.272310415	1.93E-05	0.000364476
IFIH2	24.90124335	4.187232875	0.980039741	4.272513348	1.93E-05	0.000364476
CEP132	1410.13215	-0.756943762	0.177223407	-4.271127467	1.94E-05	0.000365923
GM8818	5163.555615	0.844864429	0.197886112	4.269447826	1.96E-05	0.000367702
FAM241A	93.13814163	1.122207541	0.262836852	4.269597398	1.96E-05	0.000367702
VAV3	503.7227787	1.044232256	0.244613567	4.268905721	1.96E-05	0.000368104
ITGB3	688.255221	-0.654987079	0.153476969	-4.26765712	1.98E-05	0.000369676
NPTN	4116.580785	0.827941983	0.194018538	4.267334405	1.98E-05	0.000369717
MED12L	1396.978285	0.691999814	0.162173752	4.267027212	1.98E-05	0.000369733
BST3	355.7193574	1.638407018	0.38410251	4.265546242	1.99E-05	0.0003717
FASN	872.4892326	-0.656930737	0.154036989	-4.264759646	2.00E-05	0.000372516
ITGB9	262.4262272	0.867866255	0.20368942	4.26073311	2.04E-05	0.000378789
NOTCH4	355.3097683	-1.049244078	0.24633002	-4.259505516	2.05E-05	0.000380132
BCAM	3740.236842	-1.02221318	0.239992773	-4.259349851	2.05E-05	0.000380132
UBASH3B	995.1711628	-0.558757322	0.131204578	-4.258672448	2.06E-05	0.000380508
CD275	21.43762661	2.146839637	0.504163245	4.25822322	2.06E-05	0.000380508
SMS	330.7204926	0.937581234	0.220192914	4.257999116	2.06E-05	0.000380508
KCNK6	123.1388949	-2.795465399	0.656528621	-4.25794902	2.06E-05	0.000380508
GBP6	2958.421552	0.704451148	0.165489189	4.256780479	2.07E-05	0.000381999
12-sep	175.3841001	-0.959876887	0.225563707	-4.255458017	2.09E-05	0.00038376
ILDR2	44.41211086	2.051447703	0.482113582	4.255112859	2.09E-05	0.000383848
ANXA7	503.5391656	-1.100897879	0.258781904	-4.254153256	2.10E-05	0.000384993
CAR5B	702.7402707	-0.590492655	0.138830426	-4.253337491	2.11E-05	0.000385894
TRAFD2	375.4587278	0.671113795	0.157886495	4.250609234	2.13E-05	0.000390115
GUCY1B2	412.0586864	1.337740695	0.314840068	4.248953138	2.15E-05	0.000392498
ARNT3	1755.724673	-0.406860811	0.095780963	-4.247825426	2.16E-05	0.000393964
ART2A-PS	17.64650213	-2.205033872	0.51933351	-4.245891761	2.18E-05	0.000396861
CTIF	17.88168315	2.688068068	0.633442266	4.243588111	2.20E-05	0.000399919
CDC43	486.0919185	-0.501756149	0.118236042	-4.243681884	2.20E-05	0.000399919
CHIT2	275.3555787	1.17285323	0.276444959	4.242628384	2.21E-05	0.000400709
DRC2	2255.197955	0.509617816	0.120132908	4.242116705	2.21E-05	0.000400709
ROM2	410.1516042	-1.123126557	0.264764428	-4.241984337	2.22E-05	0.000400709
GJB3	401.1308937	-0.71207905	0.167857632	-4.242160697	2.21E-05	0.000400709
TBX22	535.5807065	-1.019573967	0.240607272	-4.2375027	2.26E-05	0.000408263
TRAPPC6A	38.06747544	2.11948791	0.500400765	4.235580879	2.28E-05	0.000410712
GBP12	155.1373201	-0.706845304	0.166882737	-4.235580722	2.28E-05	0.000410712
HSD11B2	10234.87465	-0.46332009	0.109497462	-4.231331787	2.32E-05	0.000418012
CAMK2N2	4389.415293	0.700729387	0.16582646	4.225678977	2.38E-05	0.000428096
ABRACL	51.64683348	-1.999535434	0.473512624	-4.222771124	2.41E-05	0.000433103
IKZF5	878.8450374	0.515901836	0.122186307	4.222255724	2.42E-05	0.00043354
JAML	2052.607566	1.209024719	0.286546666	4.219294321	2.45E-05	0.000438713
GM5548	2609.853614	1.321303329	0.313236913	4.21822357	2.46E-05	0.000440239
NOD2	2800.972196	-0.553619775	0.131286899	-4.216869923	2.48E-05	0.000442324
ASB3	1539.05571	0.588771725	0.139719922	4.21394255	2.51E-05	0.00044753
IFI214	171.4719263	0.638985286	0.15169572	4.212282901	2.53E-05	0.000450259
HSH2D	275.3135728	-3.521197473	0.836127579	-4.211316025	2.54E-05	0.000451616
CBX7	297.1229581	0.815911179	0.193766321	4.210799763	2.54E-05	0.000452076
AK4	4039.503637	0.800006044	0.190005077	4.210445627	2.55E-05	0.000452212
LDLR	2565.227823	-0.689350092	0.163746759	-4.209854887	2.56E-05	0.000452553
COBLL2	1165.862281	-0.627790608	0.149129379	-4.209704431	2.56E-05	0.000452553
PDGFB	760.7917083	1.175486088	0.279341701	4.208058024	2.58E-05	0.000454713
GBP7	1234.638105	0.734123144	0.174454112	4.208116019	2.58E-05	0.000454713
GPR147	28.13809905	-2.526278666	0.600419852	-4.207520219	2.58E-05	0.000455223
LIF	1240.566264	-0.40460658	0.096201875	-4.205807629	2.60E-05	0.000458108
GABARAPL3	418.6845926	-0.796135235	0.189309975	-4.20545845	2.61E-05	0.000458241
ALS3	2538.009807	0.364078243	0.086597451	4.204260502	2.62E-05	0.000460097
IRGM2	3163.036345	-0.874194328	0.208071769	-4.201407675	2.65E-05	0.000464948
S1PR5	492.2020131	1.461929157	0.347968958	4.201320613	2.65E-05	0.000464948
SOCS3	1142.150589	0.989477504	0.235576187	4.200244166	2.67E-05	0.000466581
PENK	2782.988816	1.192989745	0.284120825	4.198881735	2.68E-05	0.000468812
CHIL6	3056.144658	-0.639608767	0.152390988	-4.197156121	2.70E-05	0.000471808
CYTH5	976.7795719	0.815737306	0.194404895	4.196073901	2.72E-05	0.000473478
2900097C17RIK	130.3388673	-2.436110627	0.580873739	-4.193872894	2.74E-05	0.000477504
TRIM26	1769.434522	0.496242934	0.1183571	4.192760147	2.76E-05	0.000479258
P3H5	579.6682289	-0.813207661	0.194003743	-4.191711186	2.77E-05	0.000480883
CNN4	273.5707342	-1.291520518	0.308390768	-4.187935093	2.82E-05	0.000488347
DNAJC9	651.9243429	0.669357461	0.159870842	4.186863922	2.83E-05	0.000489445
GZMK	132.5107155	1.798188883	0.429477719	4.186920076	2.83E-05	0.000489445
GLUD2	124.3166948	1.440248845	0.344031215	4.186390019	2.83E-05	0.000489862
EIF2AK3	20503.06104	-0.385541249	0.092124838	-4.184987011	2.85E-05	0.000492291
TTN	1249.810406	-0.879947633	0.210545747	-4.179365515	2.92E-05	0.00050153
COL20A2	624.4174167	-1.203475272	0.287913195	-4.179993457	2.92E-05	0.00050153
CYB5R5	9.928799155	-2.646855718	0.633252292	-4.179780714	2.92E-05	0.00050153
SBNO3	42.18081539	-1.531679568	0.366478446	-4.179453349	2.92E-05	0.00050153
AHR	1727.92409	0.698170352	0.167008636	4.180444606	2.91E-05	0.00050153
TAPBP	338.3387205	-2.317826689	0.554661086	-4.178816122	2.93E-05	0.000502128
GM19586	7350.124429	1.068861532	0.255808847	4.178360304	2.94E-05	0.000502521
ATP10A	1979.438561	-0.611813461	0.146443266	-4.177819022	2.94E-05	0.000503104
CLDND3	178.0783167	1.320960105	0.316322	4.175998208	2.97E-05	0.000506528
TMPRSS14	7250.757737	1.653991141	0.396431465	4.172199454	3.02E-05	0.000514423
TNFRSF5	4.342458795	5.468489441	1.310898553	4.171558074	3.03E-05	0.000515246
TRIM30D	170.1616642	1.00985987	0.242102328	4.171210896	3.03E-05	0.000515406
SALL3	378.7172608	0.604312492	0.14488704	4.170921649	3.03E-05	0.000515435
HIVEP4	297.720006	-1.631989011	0.391579768	-4.167705139	3.08E-05	0.000522127
HIPK3	4670.870094	-0.394947003	0.094771549	-4.167358309	3.08E-05	0.00052229
ZNFX2	878.7069046	0.900151845	0.216052676	4.166353593	3.10E-05	0.000523962
GM4952	1168.622428	0.733958963	0.176300992	4.163101715	3.14E-05	0.000530756
RPL22L2	61.07665725	1.09667577	0.263451526	4.162723172	3.14E-05	0.000530756
RAG2	216.649052	-2.663392522	0.639840366	-4.162589085	3.15E-05	0.000530756
IRGM3	3285.407579	0.872838067	0.209732002	4.161682804	3.16E-05	0.000532226
FBXL3	2872.857634	1.068476963	0.256808319	4.160601047	3.17E-05	0.000534112
AW112011	352.1334254	0.884613721	0.212652276	4.159907145	3.18E-05	0.000535095
SERPINB10	2321.581758	-0.459819773	0.110635454	-4.156170178	3.24E-05	0.000543267
MCTP3	475.8068772	-1.572065665	0.378278299	-4.15584417	3.24E-05	0.000543391
LRRC33	80.27943766	1.212479644	0.291824423	4.154825802	3.26E-05	0.000545165
2510009E07RIK	537.8279719	0.875169085	0.210689389	4.153835606	3.27E-05	0.000546877
CLIP3	3791.199127	0.361811403	0.087157388	4.151241918	3.31E-05	0.000551806
PML	2414.929683	1.984003406	0.477930562	4.151237783	3.31E-05	0.000551806
RUNX3	226.9851084	-1.587179166	0.382558418	-4.148854373	3.34E-05	0.000556257
LIMD2	592.4570877	-0.782290563	0.188552376	-4.148929758	3.34E-05	0.000556257
D16ERTD472E	46.26647288	1.349183452	0.325359316	4.146749109	3.37E-05	0.000560729
GIMAP8	811.7814883	-0.479444376	0.115676324	-4.144706183	3.40E-05	0.000565081
RAP1GAP3	82.72516258	1.495341121	0.360808625	4.144416232	3.41E-05	0.000565126
TSPAN3	3324.063849	0.727604681	0.175587185	4.143837053	3.42E-05	0.000565887
ZFP630	153.8940752	-0.760945443	0.183677606	-4.142831878	3.43E-05	0.000567702
PADI5	28.66281111	-2.16254806	0.52231961	-4.140277365	3.47E-05	0.000573385
MSC	1759.275383	0.402828614	0.097320019	4.139216362	3.48E-05	0.000574724
DTX5	10.17645301	4.216086886	1.01857487	4.139201752	3.49E-05	0.000574724
SUGT2	624.303685	-0.537110743	0.12979918	-4.138013365	3.50E-05	0.000576352
PPP1R3B	1032.717499	-1.287921195	0.311228072	-4.138190965	3.50E-05	0.000576352
PDCD1LG3	1019.787988	0.517980031	0.125327013	4.133027825	3.58E-05	0.000588312
GALNT4	758.5991006	0.708514124	0.171510938	4.131014226	3.61E-05	0.000592316
FAM131B	2591.984127	0.80835643	0.195683841	4.130930919	3.61E-05	0.000592316
CLYBL	345.3836083	0.88993188	0.215614305	4.12742504	3.67E-05	0.000600714
DTX3L	1301.095929	-1.087676477	0.263637642	-4.125649394	3.70E-05	0.000604661
RACGAP2	3075.81853	-0.512831151	0.124315297	-4.125245751	3.70E-05	0.000605017
BAIAP4	5672.996231	0.829155628	0.201045761	4.124213425	3.72E-05	0.000607029
GGH	12142.36739	0.663583648	0.160961322	4.122627967	3.75E-05	0.000610513
TRIM30A	2219.497472	0.76412372	0.18537597	4.122021421	3.76E-05	0.000611412
RORA	13094.93401	-0.531025376	0.128858881	-4.120983906	3.77E-05	0.00061346
PARP11	1956.704636	0.718748398	0.174521014	4.118406037	3.82E-05	0.000619642
IQGAP3	20.67126787	-4.068628968	0.988527649	-4.115847414	3.86E-05	0.000625832
COLQ	43.31592316	1.447694223	0.351764714	4.115518594	3.86E-05	0.000626001
9330175E14RIK	117.0681114	-0.890882365	0.216647968	-4.112119652	3.92E-05	0.000633825
SLC25A22	1988.742509	0.507396514	0.123389379	4.11215713	3.92E-05	0.000633825
HERC7	1229.080757	1.552621649	0.378128275	4.106071282	4.02E-05	0.000649894
ACTR4	815.4899328	-0.77882037	0.189712681	-4.105262574	4.04E-05	0.000650672
4933412E12RIK	397.4919141	-1.039117152	0.253105996	-4.105462407	4.04E-05	0.000650672
AMER2	38.30638967	-1.272954729	0.310163957	-4.104134921	4.06E-05	0.000651607
RIOK4	1240.667663	0.560114184	0.136472357	4.104231764	4.06E-05	0.000651607
1500009L16RIK	580.8045602	-1.02560084	0.249888089	-4.104240604	4.06E-05	0.000651607
ABI4	1587.50665	-0.779613946	0.189982302	-4.103613533	4.07E-05	0.00065233
DNAJC10	621.1298671	1.518691184	0.370165419	4.102736525	4.08E-05	0.000654061
TTC7B	361.5262298	0.699979784	0.170626729	4.102404046	4.09E-05	0.000654254
LY6E	5152.709419	0.545971333	0.133102851	4.101875573	4.10E-05	0.000655002
TKTL2	315.2662913	-0.771307123	0.188061321	-4.101359708	4.11E-05	0.000655717
EMC3	5268.105963	-1.08300878	0.264151513	-4.099952969	4.13E-05	0.000658216
ZBTB17	8.656086517	4.450321714	1.085394921	4.100186603	4.13E-05	0.000658216
DENND4C	1112.135639	1.025401804	0.250220777	4.097988256	4.17E-05	0.000663073
MCOLN3	5721.681626	0.239553198	0.058462312	4.097566308	4.18E-05	0.000663529
TRAF5	92.72075067	1.010609853	0.24670688	4.096399153	4.20E-05	0.000666127
ARPC3	1636.465146	0.679749581	0.165957176	4.095933648	4.20E-05	0.000666712
LARP2	22.79043284	-2.66042376	0.649586134	-4.095567347	4.21E-05	0.000667012
CISH	6098.380872	0.883921897	0.215849844	4.095077766	4.22E-05	0.000667669
SMPDL3B	1455.962207	0.695054089	0.169796407	4.093455814	4.25E-05	0.000671601
TMEM132B	205.261151	1.074999618	0.262696552	4.092172542	4.27E-05	0.000674569
VILL	102.1731922	-3.276599631	0.800822563	-4.091542602	4.29E-05	0.000674884
ZFP55	4254.637519	-0.437369244	0.106895655	-4.091553072	4.28E-05	0.000674884
RELL2	138.5774646	2.022376027	0.494318647	4.091239611	4.29E-05	0.000675008
TMEM65	415.29993	0.460275383	0.112529841	4.090251775	4.31E-05	0.00067713
NMNAT3	1346.617362	-0.408347759	0.099854283	-4.089436592	4.32E-05	0.000677994
SNTB3	1174.232031	-0.358946369	0.087771415	-4.089558853	4.32E-05	0.000677994
ARPC6	796.9763741	0.578079861	0.141452941	4.086729172	4.37E-05	0.000684087
GM12186	3123.645912	1.132287325	0.277045476	4.087008898	4.37E-05	0.000684087
PRUNE2	1765.311753	0.539376929	0.13198727	4.086582963	4.38E-05	0.000684087
THY2	2499.383238	1.064144019	0.260440437	4.085940073	4.39E-05	0.000685221
PPRC2	91.40401194	-3.167990149	0.775733014	-4.083866604	4.43E-05	0.000690598
THTPA	476.3012661	0.841271185	0.206063914	4.082574047	4.45E-05	0.00069368
TDRD8	153.162285	1.046012001	0.256325177	4.080800849	4.49E-05	0.000698218
PARP12	312.2407509	-0.70622482	0.173121701	-4.079354671	4.52E-05	0.000701796
USP41	400.2833745	-0.534214813	0.131055765	-4.07624046	4.58E-05	0.000710469
GM4957	3774.271408	0.385351545	0.094568209	4.074852931	4.60E-05	0.000713928
SLFN9	14.2247552	3.07414488	0.754791074	4.072842124	4.64E-05	0.000719326
ACYP2	119.2741864	1.047109414	0.257132254	4.072260076	4.66E-05	0.000720331
ACOT10	3603.698102	-0.364303979	0.089473492	-4.07164144	4.67E-05	0.000720656
CCND3	4020.884387	0.617071597	0.151550277	4.071728593	4.67E-05	0.000720656
HAVCR3	1299.78219	-0.945820671	0.232342344	-4.070806272	4.69E-05	0.000722449
GNA16	2568.748939	1.777481925	0.436762844	4.06967294	4.71E-05	0.000725175
ATG6	91.41871225	1.01572669	0.249664236	4.068370813	4.73E-05	0.000728438
GM12251	11393.2332	0.546387909	0.134324695	4.067665344	4.75E-05	0.000729045
CYP17A2	1016.815466	0.584416293	0.143668173	4.067820167	4.75E-05	0.000729045
AA467198	2022.108481	0.336313724	0.082730838	4.065155554	4.80E-05	0.000736129
PPP3CC	832.7897857	-0.587031664	0.144418287	-4.064801459	4.81E-05	0.000736442
SOCS2	631.9660568	-0.902938226	0.222235826	-4.062973296	4.85E-05	0.000741425
OSM	1054.079442	0.630871291	0.155330164	4.061486039	4.88E-05	0.00074373
FLI2	1031.204286	0.808741459	0.199115209	4.06167597	4.87E-05	0.00074373
CEP170B	548.6538997	0.415274335	0.10224643	4.061504486	4.88E-05	0.00074373
BTBD2	1021.190278	-0.537190482	0.132298057	-4.060456319	4.90E-05	0.000746206
DDX59	290.1996673	-3.430650012	0.844951476	-4.060173999	4.90E-05	0.000746297
CRIP2	1901.137162	-0.580279568	0.142932593	-4.059812788	4.91E-05	0.000746642
DHRS8	1819.408922	0.9625667	0.237172466	4.058509476	4.94E-05	0.000750007
PGM2	1608.591959	-0.565108301	0.139249735	-4.058236108	4.94E-05	0.000750073
DSTYK	403.7914924	0.636481009	0.15685609	4.057738593	4.96E-05	0.000750859
STAT2	3460.086235	0.992307401	0.244672139	4.055661615	5.00E-05	0.000756745
MPLKIP	885.8994438	1.387821892	0.342229553	4.05523684	5.01E-05	0.000757304
IFIT3	2672.520295	0.849858582	0.209619675	4.054288234	5.03E-05	0.000758746
FOXP4	157.4985828	-1.933246673	0.47683364	-4.054342042	5.03E-05	0.000758746
MYL12A	50.16203104	-1.457034083	0.359470908	-4.053273991	5.05E-05	0.000760415
HAP2	3352.051339	-1.306334389	0.322291347	-4.053271676	5.05E-05	0.000760415
SLC25A23	6148.275072	-0.999699805	0.24666667	-4.052836994	5.06E-05	0.000760713
MAPK2	450.7361999	0.717431991	0.17702663	4.052678351	5.06E-05	0.000760713
DDX25	109.3677433	2.06000184	0.508723079	4.04935794	5.14E-05	0.00077076
CALM2	31.22934288	1.312903192	0.324309528	4.048302862	5.16E-05	0.000773414
PMEPA2	2400.764038	-0.448598028	0.11086477	-4.046353292	5.20E-05	0.000779047
GBP10	1953.739778	-1.037503935	0.256430395	-4.045947581	5.21E-05	0.000779565
SLC25A25	1178.712101	-0.374532137	0.092582334	-4.045395272	5.22E-05	0.000780572
TMSB4X	1215.913358	-0.608270302	0.150377355	-4.044959445	5.23E-05	0.000781193
ZFP609	2730.330054	-0.337468842	0.083487558	-4.042145302	5.30E-05	0.000789789
SLC25A24	1034.653314	-0.686079374	0.169802193	-4.040462381	5.33E-05	0.000794633
STARD11	181.3087092	1.104748181	0.273510761	4.039139724	5.36E-05	0.000798279
FAM160A2	192.221382	-0.697523747	0.172766052	-4.037388947	5.40E-05	0.000803405
IGTP	2410.554231	-0.668222266	0.165578766	-4.035676074	5.44E-05	0.000808432
RPA3	81.82026027	1.501336745	0.372224135	4.03342127	5.50E-05	0.000815368
SLC41A2	223.9113454	-0.768954639	0.190676184	-4.03277758	5.51E-05	0.000816741
PCMT2	144.7115944	1.817049851	0.450879653	4.030010756	5.58E-05	0.000825542
PRSS31	2391.022937	-1.279178261	0.317519048	-4.028666212	5.61E-05	0.000828527
OGFR	22746.78765	-0.616321762	0.15298153	-4.028733166	5.61E-05	0.000828527
HID2	14792.21087	-1.057842054	0.262740117	-4.026191607	5.67E-05	0.000836409
CRIP3	3035.702688	1.726890961	0.428976288	4.025609366	5.68E-05	0.0008376
ZFP527	287.6915869	-0.561069015	0.139400921	-4.024858751	5.70E-05	0.000839393
SMPD2	3857.18162	-0.67888634	0.168748473	-4.023066565	5.74E-05	0.000844921
PLXNB2	279.7964039	0.852220851	0.21190781	4.021658535	5.78E-05	0.00084889
FOXRED3	943.3387961	0.710306928	0.176628701	4.021469472	5.78E-05	0.00084889
TMEM164	466.832751	-1.627011771	0.404813274	-4.019166056	5.84E-05	0.000856335
D730005E14RIK	670.7740836	-1.366116377	0.340267543	-4.014830105	5.95E-05	0.000871319
PHYKPL	557.2979205	0.693881476	0.172877566	4.01371614	5.98E-05	0.000874529
IKZF3	3043.713927	0.623832533	0.155485362	4.012162461	6.02E-05	0.000879389
GMFG	747.6017109	-2.985254623	0.744419064	-4.010180245	6.07E-05	0.000885063
ATP2B5	9.014610248	-3.899270863	0.972349787	-4.010152432	6.07E-05	0.000885063
BCL4	97.77457104	0.990570816	0.247076425	4.009167672	6.09E-05	0.000887388
APBB1IP	1001.896607	-0.598636482	0.149321585	-4.009041846	6.10E-05	0.000887388
CAPN3	550.105348	-0.917986326	0.229035138	-4.008058919	6.12E-05	0.000890165
F2RL3	2548.633488	0.865745903	0.216236693	4.003695637	6.24E-05	0.000905812
ARL6IP6	826.2465482	0.85616889	0.213898098	4.002695201	6.26E-05	0.00090871
SNX6	96.87547835	-1.453955454	0.363291333	-4.002174904	6.28E-05	0.00090977
ACYP3	1498.670306	-0.769076718	0.192180645	-4.001842733	6.29E-05	0.000910107
CORO2A	2100.108112	-0.512576359	0.128115263	-4.000900037	6.31E-05	0.000912798
RECK	1357.855596	-0.68552883	0.171358752	-4.000547518	6.32E-05	0.000913216
ZMIZ3	763.9058507	-0.637204747	0.159327748	-3.999333177	6.35E-05	0.000916969
APOL9B	6404.774362	-0.721353185	0.180413831	-3.998325294	6.38E-05	0.000919934
APBB2	25.04193334	3.242145294	0.81100278	3.997699361	6.40E-05	0.000920475
DIXDC2	843.3818039	-1.104976536	0.276389969	-3.997889435	6.39E-05	0.000920475
LGALS2	175.5235007	-0.824134942	0.206205809	-3.996662105	6.42E-05	0.000923568
TMEM38	6713.076942	0.526384629	0.131759821	3.995031439	6.47E-05	0.000928995
GBP11	2921.880177	-0.645279155	0.161606679	-3.992899043	6.53E-05	0.000936433
FAM167B	5588.135852	-1.017760867	0.254933785	-3.992255741	6.54E-05	0.000938017
DAPK2	1001.39103	-1.946809597	0.488064837	-3.988833964	6.64E-05	0.000950677
UNC5CL	1895.658962	0.59726325	0.149763872	3.988032898	6.66E-05	0.000952243
DNTT	1825.472065	-0.815864471	0.204581945	-3.987959308	6.66E-05	0.000952243
MYO1E	583.8282938	0.901673374	0.226194867	3.986268062	6.71E-05	0.000958076
PDE7B	577.5465767	-0.870553798	0.218446821	-3.985197841	6.74E-05	0.000961425
TSPAN9	942.0970744	1.292417811	0.324362827	3.984481897	6.76E-05	0.000963348
ARHGAP27	283.8382192	1.250172325	0.313905939	3.982633554	6.82E-05	0.000969888
TOR1AIP3	4644.999223	-0.508736499	0.127781679	-3.981294535	6.85E-05	0.00097438
AGRN	1560.344632	-0.359602757	0.090356949	-3.979801877	6.90E-05	0.000979525
S100A5	11717.2895	-0.447573028	0.112473316	-3.979370802	6.91E-05	0.000980309
IL1R2	582.281771	0.488440824	0.12281927	3.976907069	6.98E-05	0.000988756
ALDH1L2	1279.228982	-0.483987076	0.121701134	-3.976849337	6.98E-05	0.000988756
PARD6G	2253.006084	-1.778967408	0.447449112	-3.975798277	7.01E-05	0.000992132
TRIM34A	4737.206737	-0.846177591	0.212919377	-3.974169015	7.06E-05	0.00099794
2010109I03RIK	885.6798181	0.784870485	0.197513575	3.973754647	7.07E-05	0.000998672
ST3GAL5	1420.421318	0.757225021	0.190575091	3.973368267	7.09E-05	0.000999287
PGM2L2	345.1858504	0.859053474	0.216261151	3.972296786	7.12E-05	0.001002785
9130221H12RIK	37.13125832	2.341470146	0.589534582	3.97172654	7.14E-05	0.00100418
THRB	36.71691051	-1.501803473	0.378206509	-3.9708557	7.16E-05	0.001006847
GPR35	823.2655162	0.514314592	0.129557638	3.969774397	7.19E-05	0.001010414
CST8	224.693708	-1.858350987	0.468259078	-3.968638466	7.23E-05	0.001014225
CCT5	6650.311253	-0.60335539	0.152066243	-3.967714191	7.26E-05	0.001017148
RNF139	805.7602082	-0.719901689	0.181488977	-3.966641397	7.29E-05	0.001020714
PLXND2	834.0284805	1.243792964	0.31376619	3.964075814	7.37E-05	0.001030723
HES3	40.2534334	-1.266317454	0.319579702	-3.962446442	7.42E-05	0.001035981
CXCR2	202.3044834	-2.587303601	0.65302762	-3.96201251	7.43E-05	0.001035981
ABCA2	143.0677597	-2.819033967	0.711566783	-3.961727885	7.44E-05	0.001035981
MS4A4C	1049.027971	0.667940117	0.168600495	3.961673521	7.44E-05	0.001035981
LYPLA2	7774.360916	-0.51341279	0.129574662	-3.962293114	7.42E-05	0.001035981
LIPE	426.4844018	-0.512035504	0.129280528	-3.960654481	7.47E-05	0.00103938
OAS1A	1037.167537	0.405484052	0.102397956	3.959884231	7.50E-05	0.001041705
NQO3	32.3078542	-2.82647404	0.713844138	-3.959511456	7.51E-05	0.001042299
HIKESHI	181.9951547	1.27765407	0.322939329	3.956328504	7.61E-05	0.001055233
ITGB2	1246.139306	0.649173555	0.164100293	3.955956095	7.62E-05	0.001055834
DPCD	122.0657598	0.972736819	0.245958982	3.95487415	7.66E-05	0.001058124
PLCB4	1561.169047	-1.028532121	0.260076414	-3.954730473	7.66E-05	0.001058124
D1ERTD622E	56.24074382	1.712874698	0.433106368	3.954859185	7.66E-05	0.001058124
ZCCHC3	162.5078809	1.09902222	0.277938698	3.954189285	7.68E-05	0.001059478
MUC21	826.5473515	-0.398479331	0.100802445	-3.9530721	7.72E-05	0.001063392
CR1L	901.5393945	0.653538825	0.165354946	3.952339138	7.74E-05	0.001065608
POPDC3	446.935155	-0.501716953	0.127007294	-3.950300311	7.81E-05	0.001072619
DYNC1I3	2640.458001	0.51841487	0.13123113	3.950395528	7.80E-05	0.001072619
MS4A4B	1787.01092	-0.51032649	0.129211272	-3.949550849	7.83E-05	0.001074929
IFI36	1098.434502	1.027225453	0.26032904	3.94587348	7.95E-05	0.001090495
APOBEC3	209.37838	1.286291893	0.326318273	3.941832254	8.09E-05	0.001107246
MKRN2	2399.089077	0.652849599	0.165631185	3.941586242	8.09E-05	0.001107246
XRN3	837.692252	-1.29108828	0.327561263	-3.941516987	8.10E-05	0.001107246
MAP3K6	3328.467483	-0.465277976	0.118065358	-3.940850927	8.12E-05	0.001108163
SLC26A2	12008.40765	-0.48184099	0.122264249	-3.940980238	8.11E-05	0.001108163
ARHGDIB	820.0404641	-2.82665567	0.717353735	-3.940393047	8.13E-05	0.0011092
SMIM25	1798.68085	-0.718846275	0.182551944	-3.937762901	8.22E-05	0.001118162
NCKAP2	31.55420669	1.502626891	0.381576625	3.937942718	8.22E-05	0.001118162
IFI209	6.891390438	4.030109317	1.023337777	3.938200473	8.21E-05	0.001118162
DEPDC1A	497.8377698	-1.852236369	0.470418863	-3.937419426	8.24E-05	0.001118678
SDCBP	398.6409753	-0.783423288	0.198995771	-3.936884111	8.25E-05	0.001120091
SLAMF8	1165.35939	-0.323289485	0.082128635	-3.93637963	8.27E-05	0.001121361
REPS3	925.5561948	-0.818869769	0.208169597	-3.933666484	8.37E-05	0.001133005
PGRMC2	1164.246828	0.490994864	0.124876577	3.931841149	8.43E-05	0.001140542
CERS7	1087.679746	-0.47661186	0.121248914	-3.930854683	8.46E-05	0.001144128
DEGS2	815.7203264	-0.633310296	0.161221235	-3.928206446	8.56E-05	0.001155149
ACVRL2	67.02187312	-1.063742725	0.270804342	-3.928085923	8.56E-05	0.001155149
CD97	597.897015	-0.46320921	0.117965754	-3.926641361	8.61E-05	0.001160856
ZFP366	1316.985571	-0.586322204	0.149326761	-3.926437553	8.62E-05	0.001160856
OLFR57	1507.663968	-0.391337358	0.099675179	-3.926126455	8.63E-05	0.001161242
TRIP5	42.80512418	1.468372882	0.37407809	3.925311111	8.66E-05	0.001164066
TMEM126A	4472.23337	-0.476530821	0.121408741	-3.925012454	8.67E-05	0.001164394
IIGP2	1070.160356	1.302942624	0.332014899	3.924349864	8.70E-05	0.001165371
FUNDC3	185.5006818	-0.627909834	0.159998812	-3.924465611	8.69E-05	0.001165371
STMN3	848.1961331	-1.594831348	0.406548175	-3.922859449	8.75E-05	0.001171487
IL10RB	3119.946834	-0.626667517	0.159773011	-3.922236389	8.77E-05	0.0011734
MGAT6	13.85576203	2.488463817	0.634543258	3.921661426	8.79E-05	0.001175083
GZMB	20.54156627	-1.466029165	0.373909333	-3.920814583	8.83E-05	0.001176977
IDH3A	6658.614815	-0.43908426	0.111987129	-3.920845772	8.82E-05	0.001176977
INSR	1074.832129	-0.736694489	0.187909885	-3.92046692	8.84E-05	0.001177555
RAPH2	1056.828772	-0.682400069	0.174079946	-3.920038371	8.85E-05	0.001178531
JAK4	9153.201635	-0.598596612	0.152725668	-3.919423771	8.88E-05	0.001180419
ZEB3	789.9756333	0.837732853	0.213769182	3.918866339	8.90E-05	0.001182031
MTHFSL	492.4690234	-3.246496908	0.828738591	-3.917395595	8.95E-05	0.001188137
NTN2	986.0827387	-0.709895027	0.181233677	-3.917014974	8.97E-05	0.001188888
CASZ2	769.1928457	-0.891991004	0.227928023	-3.913476678	9.10E-05	0.001205312
MYO1H	135.0876915	-1.64268098	0.419970978	-3.911415472	9.18E-05	0.001214499
CCNC	94.88611358	-1.155524602	0.295465073	-3.910866992	9.20E-05	0.001216112
GBP5	492.2408872	-0.601925032	0.153927076	-3.910455841	9.21E-05	0.001217036
FBXO18	439.8925096	-0.38989604	0.099721966	-3.909831065	9.24E-05	0.001217893
TRIM22	743.5859007	0.588723442	0.150570013	3.909964738	9.23E-05	0.001217893
SERPINB6A	2708.175175	0.78024472	0.199602189	3.908998806	9.27E-05	0.001220707
RERE	11438.89104	-0.435824356	0.111497696	-3.908819386	9.27E-05	0.001220707
NLRC6	3555.424995	-0.601121723	0.1538172	-3.908026677	9.31E-05	0.001223569
AHCYL3	21.21425088	1.677589493	0.429346564	3.907308537	9.33E-05	0.00122606
ANKS2	231.4187459	0.60080342	0.153835541	3.905491638	9.40E-05	0.001232998
NFKB3	80.39702046	-1.250506334	0.320173991	-3.90570868	9.39E-05	0.001232998
2310015A10RIK	102.0402088	-2.726882382	0.698912869	-3.901605624	9.56E-05	0.001251793
PPIL4	353.5569136	1.160173572	0.297399439	3.901061735	9.58E-05	0.001253438
TSTD4	271.1538295	-2.008390598	0.51503413	-3.899529145	9.64E-05	0.001260222
NMRK2	1882.25593	-0.447959241	0.114897892	-3.898759433	9.67E-05	0.001262446
UBE2G3	8.092373103	-5.825268137	1.494175411	-3.898650783	9.67E-05	0.001262446
BORCS8	51.03447344	1.236491333	0.317200179	3.898141976	9.69E-05	0.001263924
COL5A2	38.77373306	1.245567602	0.319565779	3.897687688	9.71E-05	0.001264353
YWHAQ	3035.196134	-0.555514747	0.142527038	-3.897609554	9.71E-05	0.001264353
TNFSF11	132.5265907	-0.938301067	0.240795904	-3.896665393	9.75E-05	0.001268112
TRP53I12	135.5110466	-0.968751161	0.24874685	-3.894526352	9.84E-05	0.001278168
PPP2CB	1525.248783	-0.915433836	0.235124671	-3.893397633	9.88E-05	0.001281996
KMT2D	17762.78043	0.854195198	0.219398376	3.893352417	9.89E-05	0.001281996
EPHA4	347.834112	-0.775823061	0.199305422	-3.892634	9.92E-05	0.001284611
SEZ6L3	2310.211662	-0.789673468	0.202954566	-3.890887908	9.99E-05	0.001292697
EPDR2	295.0733558	-0.602290929	0.154818176	-3.890311481	0.000100116	0.001294576
GSE2	112.94445	-0.910609887	0.234094868	-3.889918196	0.000100278	0.001295481
DPY19L2	550.4872524	0.969570655	0.249322795	3.888816718	0.000100734	0.001300176
MID2	1472.155215	1.08382565	0.27884189	3.886882451	0.00010154	0.00130937
ARHGEF12	4498.604939	0.948911197	0.244207345	3.885678365	0.000102045	0.001314668
EPB41L3	6166.266143	0.58614366	0.15087045	3.885079279	0.000102297	0.001316703
ZFP2	2163.673229	0.510218424	0.131379232	3.883554628	0.00010294	0.001320142
1810034E14RIK	8438.398571	-0.297396786	0.076570944	-3.883937814	0.000102778	0.001320142
SEMA4B	17.41132144	1.709516434	0.440171264	3.883752928	0.000102856	0.001320142
REEP6	12.87982638	1.875649924	0.482916162	3.884007352	0.000102749	0.001320142
B430306N03RIK	4703.708561	-0.330410844	0.085135813	-3.880985337	0.000104034	0.001332949
SOX7	916.570732	-0.746763524	0.192707087	-3.87512226	0.000106571	0.001364208
KIRREL	93.16636602	-4.760333979	1.228776609	-3.874043455	0.000107044	0.001369015
A	2863.009206	-0.52299623	0.135028307	-3.873234015	0.000107401	0.001372319
PKHD1L2	1412.61316	0.986372249	0.254840856	3.870542044	0.000108594	0.001386299
ART4	2160.497689	0.506169326	0.130820963	3.869175953	0.000109204	0.001392821
PSTK	342.5385474	-0.548845185	0.141863658	-3.868821608	0.000109363	0.001393578
HCST	1635.173927	0.582351128	0.150554577	3.868040022	0.000109714	0.001396781
CASTOR3	790.7595064	-1.487299901	0.384549382	-3.867643453	0.000109892	0.001397785
DDX29	4642.560195	0.765495607	0.197937227	3.867365525	0.000110017	0.001398109
FBXO5	926.8408873	1.108345774	0.286927848	3.86280308	0.000112093	0.0014232
5830411N06RIK	253.8666626	0.832335744	0.215525682	3.861886611	0.000112515	0.001427258
TEX31	2630.901386	0.597270012	0.154693485	3.860990077	0.000112928	0.00143121
ITGAV	256.1005381	0.719013398	0.186245952	3.860558531	0.000113128	0.001432445
HMGN4	2735.33371	-0.495080175	0.128266719	-3.859771097	0.000113493	0.001433441
BSPRY	4398.209404	-0.509013827	0.131872308	-3.859899275	0.000113434	0.001433441
PYCARD	22.83429709	-1.612332818	0.417732298	-3.859727451	0.000113514	0.001433441
MED31	257.5039278	0.789172743	0.204497981	3.859073518	0.000113818	0.001435988
PLA2G4C	1461.478008	-0.43519282	0.112797114	-3.85819108	0.000114229	0.00143754
PSPH	14391.04219	1.299699609	0.336851553	3.858374995	0.000114143	0.00143754
FBXO23	6207.322909	0.657474755	0.170411909	3.85815028	0.000114248	0.00143754
TMEM184B	81.94023017	-0.881187115	0.228426308	-3.857642858	0.000114486	0.001439235
ALDH1A8	82.905941	-2.487156117	0.644948697	-3.856362727	0.000115087	0.001445493
WHRN	142.5235383	-2.802234723	0.726783856	-3.855664512	0.000115416	0.001447388
ARPP22	893.0526177	-0.52013113	0.134902624	-3.855604243	0.000115444	0.001447388
ATP9A	2033.967427	-0.367216685	0.09528283	-3.853964914	0.00011622	0.001454973
SFRP5	151.6388095	0.888754954	0.230612541	3.853888212	0.000116257	0.001454973
WIZ	1296.639299	0.805344858	0.208984197	3.853616051	0.000116386	0.001455293
DSCAM	33.45608856	-1.682392939	0.436608416	-3.853322283	0.000116526	0.001455742
UBE2O	41.76727217	1.46784152	0.381001054	3.852591759	0.000116874	0.001458793
GSAP	586.934096	-1.203634961	0.312492058	-3.85172977	0.000117286	0.001462637
XXYLT2	4358.399854	-0.459009749	0.119185692	-3.851215201	0.000117533	0.001464411
RGS10	4064.319766	-0.546192905	0.141839894	-3.850770692	0.000117747	0.001465769
CD8A	233.3913654	0.713784611	0.185450344	3.848925793	0.000118637	0.001474866
CTSW	45.32928946	1.426831517	0.370719172	3.848820415	0.000118688	0.001474866
IFIT3B	878.9323776	-0.959089309	0.249238911	-3.848072135	0.000119051	0.001478067
KLRD3	856.1502726	0.492099062	0.127938027	3.846386195	0.000119873	0.001486953
CD8B3	931.5844078	-0.531657672	0.138314669	-3.843827102	0.00012113	0.001501224
PTPRK	768.8313133	0.554299058	0.14422616	3.843262959	0.000121409	0.001503351
CRTAM	2315.498795	0.853569065	0.222165544	3.842040715	0.000122016	0.001509526
GLIPR4	662.067333	-1.519469954	0.395580603	-3.841113398	0.000122478	0.001513904
GOLM3	853.2136663	1.198621287	0.312322265	3.837770854	0.000124156	0.001533302
CD228	12494.66925	-0.729473924	0.190092036	-3.837477564	0.000124305	0.001533783
IFIT5	206.7932905	-2.1394426	0.557615394	-3.836771047	0.000124663	0.001536847
RAP2A	225.0320058	1.692070535	0.44147766	3.832743279	0.000126722	0.001560865
MX4	297.9091749	-0.662089539	0.172773874	-3.832116064	0.000127046	0.001562106
POGK	246.3426782	0.938543627	0.244912895	3.832152765	0.000127027	0.001562106
ST3GAL8	774.6837766	-0.658353089	0.171819936	-3.831645522	0.000127289	0.001563725
CCL6	10644.75477	-0.330081958	0.086152665	-3.831360963	0.000127436	0.001564164
AHNAK	2302.461963	0.748109425	0.195302708	3.830512298	0.000127877	0.001568196
OASL4	788.907426	1.46739941	0.383239736	3.828933356	0.0001287	0.001576911
TLR9	811.2975245	0.655788127	0.171286199	3.828610435	0.000128869	0.001577602
IFI46	190.7749611	-1.3671342	0.357149027	-3.82790963	0.000129236	0.001580719
IFIT3	74.64589964	1.193851042	0.311965829	3.826864769	0.000129786	0.001586057
ID4	36.37188656	-3.432142565	0.897249595	-3.825181516	0.000130676	0.001595542
RSAD4	17.6706392	-1.551468474	0.405955583	-3.821769024	0.000132498	0.00161638
HEATR11	115.1830354	1.196047301	0.313181941	3.819017462	0.000133984	0.001631675
DNAJC17	448.7786791	-0.518387707	0.13573584	-3.81909234	0.000133944	0.001631675
ATXN3	628.7094209	0.577010669	0.151198547	3.816244813	0.000135498	0.001648677
SYTL4	5938.579594	-0.322412725	0.08454461	-3.813521958	0.000137	0.001664689
SMAP4	1085.630553	0.527197854	0.13824769	3.813429745	0.000137051	0.001664689
CTLA2A	5610.179505	1.097009952	0.287924707	3.810058417	0.000138934	0.001686093
ERRFI3	759.9804757	-1.093839426	0.287122612	-3.809659643	0.000139158	0.001687354
MXD3	256.3429361	-1.121247068	0.294374066	-3.808919326	0.000139575	0.00169095
IFNG	20.80159847	1.485419986	0.390010149	3.808670083	0.000139716	0.001691194
RTP6	8289.465919	0.477210276	0.125303542	3.808434046	0.00013985	0.001691348
IL18R3	947.1987875	-0.569409514	0.1495212	-3.808219269	0.000139971	0.001691358
CTLA2B	1319.496621	0.628483751	0.165059687	3.807615071	0.000140313	0.001694034
RCN5	202.7279839	0.846147942	0.222242457	3.807319062	0.000140481	0.001694603
PTGIR	24.69414666	-2.05709705	0.540362326	-3.80688466	0.000140728	0.001696121
CCL7	894.0302871	-1.033076349	0.271451814	-3.805744873	0.000141378	0.001702488
MOV12	1185.943933	-0.424600644	0.111578189	-3.805408983	0.00014157	0.001703337
STAT4	2685.013959	0.477488886	0.125490645	3.804975963	0.000141818	0.001704856
ITGAD	884.681359	-0.431396622	0.113387862	-3.804610259	0.000142028	0.001705914
IRF9	4013.656043	-0.690223692	0.181436917	-3.804207576	0.000142259	0.001707228
EPSTI3	1533.418891	-0.629734744	0.165622165	-3.802237123	0.000143395	0.001717926
DHX60	1598.631086	0.943380787	0.24811	3.802268302	0.000143377	0.001717926
MYRFL	2776.104975	-0.577828249	0.152035263	-3.800619914	0.000144335	0.001726226
SLFN6	1694.580986	-0.39689832	0.104425694	-3.800772639	0.000144246	0.001726226
AS3MT	27.06918304	1.539296559	0.405052539	3.800239257	0.000144556	0.001727406
DST	42676.64503	1.014810167	0.267107389	3.799259057	0.000145129	0.0017313
KLRK3	21.50132721	2.664516283	0.701294469	3.799425775	0.000145032	0.0017313
OAS4	2283.642482	-0.452378791	0.119141404	-3.796990608	0.000146463	0.001745728
CXCR8	1125.310369	0.753585911	0.198614451	3.794214918	0.000148111	0.001762374
TPST4	5051.515204	-0.426183561	0.112318733	-3.794412117	0.000147994	0.001762374
TRIM12C	636.9616634	-1.723473161	0.454266761	-3.793967133	0.000148259	0.001762638
PALD3	8.212190607	3.214581111	0.847336185	3.793749361	0.000148389	0.001762691
SMYD3	1828.553007	-0.44011024	0.116036372	-3.792864537	0.000148919	0.001763518
NKG9	1505.401767	-0.620949262	0.163694456	-3.793343261	0.000148632	0.001763518
IL2RA	182.7539187	1.382470627	0.364499359	3.792793023	0.000148962	0.001763518
AI847161	2362.154448	0.579959409	0.152910437	3.792804603	0.000148955	0.001763518
ISG17	4.668597961	4.823088895	1.272137189	3.791327647	0.000149844	0.00177246
EOMES	2301.566269	0.76412211	0.201641835	3.789501871	0.00015095	0.001784032
HOPX	1209.184905	0.756639546	0.199681669	3.789228865	0.000151116	0.001784489
ARL4D	21.1644481	-3.532460955	0.932373547	-3.788675651	0.000151452	0.001786961
DOCK7	1001.562488	-0.479729685	0.126676434	-3.787047584	0.000152448	0.001797193
CCR7	144.7169788	-1.763166094	0.465653503	-3.786433655	0.000152825	0.001798822
IL18RAP	2974.345333	0.70292818	0.185645295	3.786404492	0.000152843	0.001798822
CACNB5	98.85221512	-2.966255521	0.783626811	-3.785291009	0.000153529	0.00180538
MYO8	1244.481621	0.58809288	0.155378309	3.784909764	0.000153764	0.001806635
PRF3	4473.323313	-0.559921521	0.147959273	-3.784294888	0.000154145	0.001806831
PTPRF	6813.904004	0.612721592	0.16191327	3.784258041	0.000154168	0.001806831
DDX62	2780.987199	1.218987937	0.322101203	3.784487375	0.000154026	0.001806831
RNF215	1199.260917	0.462548325	0.122268395	3.783057147	0.000154914	0.001812544
ITIH7	2079.784319	-0.977932892	0.258501788	-3.783079791	0.0001549	0.001812544
WDR97	17.78379519	2.808870772	0.742654752	3.782202654	0.000155447	0.001817262
DGKH	1656.037976	-0.367647775	0.097252067	-3.780359498	0.000156602	0.001829243
ACSBG3	312.8469648	-3.876420768	1.025512178	-3.779985116	0.000156838	0.00183047
VANGL4	164.7653786	0.562007352	0.148854987	3.775535936	0.000159664	0.001861905
MAP3K15	86.27033284	0.918628215	0.243391973	3.774274904	0.000160474	0.001869792
GRIFIN	598.7951132	0.740226763	0.196159761	3.773591277	0.000160914	0.001873369
KLRC3	389.9110149	-1.552442549	0.41144545	-3.773143072	0.000161204	0.001874634
USP20	56.41851964	-2.107253274	0.55855601	-3.772680333	0.000161503	0.001874634
SLC30A6	326.0970452	-0.43491556	0.115282844	-3.772595671	0.000161558	0.001874634
H2-T26	1657.045218	0.519996341	0.137833178	3.772650017	0.000161523	0.001874634
OASL3	692.8261452	-0.893536236	0.236969412	-3.770681752	0.000162802	0.001884532
RHOC	357.3365514	0.773702087	0.205175247	3.770932888	0.000162638	0.001884532
XAF3	2010.393619	-0.456420904	0.121048736	-3.77055491	0.000162885	0.001884532
IL18BP	584.1466904	-0.658151971	0.174554949	-3.770457239	0.000162949	0.001884532
CHSY3	228.2514233	-2.205906619	0.58523296	-3.769279535	0.000163719	0.001891884
ITGA6	490.4650641	-0.853832725	0.226557729	-3.768720359	0.000164087	0.001894565
4930486L24RIK	1226.248136	-0.898251891	0.238475553	-3.766641408	0.000165458	0.001908831
ZBP3	4567.078092	0.523100066	0.138899978	3.766019788	0.000165871	0.001912014
CD50	1335.670927	-0.513885887	0.13647324	-3.765469966	0.000166236	0.001914652
WFIKKN4	4085.061853	-0.620028056	0.164683903	-3.76495846	0.000166577	0.001917001
RIOX4	1002.05432	-0.437565126	0.116262736	-3.763588757	0.000167492	0.001925955
PTPN6	784.7117151	0.761709897	0.202453853	3.762387746	0.000168299	0.001933643
GPX10	880.5158328	1.147124318	0.30495195	3.761655958	0.000168792	0.001937722
AGPAT6	59.45127547	-2.304674926	0.612751186	-3.761192109	0.000169105	0.001939562
SLC2A5	1607.574749	0.705787565	0.187659081	3.761009376	0.000169229	0.001939562
P2RY14	4942.507413	0.368523573	0.0980189	3.759719533	0.000170104	0.001946053
ZYX	1724.447455	0.396855204	0.105559388	3.759544383	0.000170223	0.001946053
ITGAX	4447.216414	-0.600570296	0.15973931	-3.759690058	0.000170124	0.001946053
S100A12	2884.416897	-0.329990697	0.087778501	-3.759356707	0.000170351	0.001946053
ECM3	530.8002069	0.442506146	0.117747229	3.758102408	0.000171207	0.001954239
PERM3	21.68188713	1.432952669	0.381323339	3.757841503	0.000171385	0.001954686
IFITM12	692.1604764	0.451729648	0.120220575	3.757506982	0.000171615	0.001955709
LSP3	2804.304372	0.558099401	0.148554787	3.756859088	0.000172059	0.001959184
CCL5	385.5361612	1.125997204	0.299966374	3.753744761	0.000174212	0.001982089
S1PR7	227.6993829	0.878908476	0.234172996	3.753244363	0.000174561	0.00198444
CROT	355.5835542	1.124866283	0.299721414	3.753039429	0.000174703	0.001984455
OSTF3	68.51159031	-1.001385319	0.267081543	-3.749361741	0.000177285	0.002012151
FASL	791.7265935	-0.436582	0.116476382	-3.748244872	0.000178076	0.002018148
ZPBP4	1380.51662	-0.75371624	0.201087016	-3.748209385	0.000178102	0.002018148
NEB	2280.469904	0.827031528	0.220719191	3.746985139	0.000178973	0.002024746
IFI27L2A	2118.419856	-0.34681602	0.092554002	-3.747174775	0.000178837	0.002024746
TM6SF3	727.7347859	-0.658599482	0.175814542	-3.745989799	0.000179684	0.002031153
ITGA3	1282.804732	-0.471458346	0.125865084	-3.745743716	0.00017986	0.002031506
OAS1B	44.72498977	1.969111835	0.525729834	3.745482391	0.000180047	0.002031985
RET	439.3426723	-0.723569911	0.19333393	-3.742591431	0.000182132	0.00205386
CX3CR3	308.2155511	1.542986924	0.412421262	3.7412885	0.000183079	0.002062879
ARHGAP22	846.8063322	-0.756455935	0.202216921	-3.740814232	0.000183425	0.002065116
LY6A	2180.833446	-1.122531498	0.300110449	-3.740394589	0.000183732	0.002066907
A230050P20RIK	1781.600685	0.562350574	0.150365604	3.739888364	0.000184102	0.002069413
HELZ4	1163.00901	-0.566917607	0.151629954	-3.738823308	0.000184884	0.002076533
SIKE3	636.9823968	-0.586716969	0.157044076	-3.736001907	0.000186969	0.002097251
PARP14	6333.104485	0.570754552	0.152774684	3.735923625	0.000187027	0.002097251
GM36740	503.0440152	0.58071972	0.155477833	3.735064403	0.000187667	0.002102742
PHF21B	152.9227754	1.403226597	0.375786604	3.734104896	0.000188384	0.002108498
IFI206	338.490449	-0.637955854	0.170851696	-3.733974363	0.000188482	0.002108498
GGT3	749.9035005	0.523983905	0.140349451	3.733423257	0.000188895	0.002111434
IL17RB	374.8976197	1.113849892	0.298406896	3.732654658	0.000189472	0.002116202
EMP3	797.3675579	0.432151347	0.115792645	3.732113959	0.00018988	0.002119062
DAXX	297.0623168	0.682854561	0.182987069	3.731709367	0.000190185	0.002119095
PARP29	1631.474131	0.511456727	0.137056091	3.731732933	0.000190167	0.002119095
PARP34	2840.042828	0.96458952	0.258515122	3.731269232	0.000190517	0.002121115
S100A8	2543.87562	0.419750475	0.112508229	3.730842423	0.000190841	0.002123026
RAP1B	6.995051132	4.619546542	1.2382831	3.730606146	0.00019102	0.002123333
CCR4	5321.983987	-0.53177661	0.142580861	-3.729649327	0.000191746	0.002129723
LCN6	1353.724502	-1.77699114	0.476539487	-3.728948363	0.000192281	0.002133964
RRAGD	2772.09913	0.553104072	0.148335494	3.728737175	0.000192442	0.002134063
FHL4	8.225593929	2.952592488	0.792041065	3.727827531	0.000193137	0.002140085
ZFP469	22.50694651	-3.262231765	0.875976901	-3.724107064	0.000196008	0.002170174
DSP	2831.14562	1.382318138	0.371256507	3.723350599	0.000196596	0.002174972
4930453N24RIK	677.507525	-0.374093177	0.100477881	-3.723139601	0.000196761	0.002175074
CDC42EP5	1479.499539	-0.438940836	0.117949709	-3.721423648	0.000198103	0.002187904
BHLHE42	504.4375095	-0.801852857	0.215479022	-3.72125717	0.000198233	0.002187904
KCNJ10	2383.581426	0.610448442	0.164060943	3.720863907	0.000198542	0.00218959
FCGRT	1315.33701	0.833653043	0.224133202	3.719453597	0.000199654	0.00220012
KLRG3	14.78093472	2.249895087	0.605028672	3.718658618	0.000200284	0.002205321
ADAMTS16	605.162291	0.577714023	0.155386256	3.717922283	0.000200868	0.002210021
GZMA	86.53581302	2.058555803	0.553723099	3.717662867	0.000201074	0.002210556
GNPTG	1069.282985	-0.64081919	0.172439045	-3.716207028	0.000202236	0.002221583
CHDH	107.8697063	1.45877514	0.392568005	3.715980729	0.000202417	0.002221832
ADAR	5610.661936	1.291369892	0.34755842	3.715547707	0.000202764	0.002223899
GPR70	206.9937345	1.351440976	0.363963908	3.713118108	0.000204721	0.002243611
SDC5	1101.354551	-0.502299198	0.13529237	-3.712694198	0.000205065	0.002243865
HEXB	100.7480729	-1.396253583	0.376063672	-3.712811654	0.000204969	0.002243865
MX3	1331.020715	-1.592605941	0.428997622	-3.71238874	0.000205312	0.002244823
PPM1J	98.34747809	-2.145813854	0.578138701	-3.711590059	0.000205961	0.002248412
H2-Q12	919.9541672	-0.452982432	0.122044235	-3.711624985	0.000205933	0.002248412
OAS5	421.9618373	-0.721251485	0.194343567	-3.711218719	0.000206264	0.002249961
PLAGL4	3552.784789	0.968554553	0.261080936	3.709786578	0.000207434	0.002260966
IRF11	74.32806215	-2.404733616	0.648573222	-3.707728802	0.000209126	0.002277642
CCR10	1137.177305	-0.553509198	0.149358452	-3.705911455	0.000210632	0.002292257
UBA9	9999.396998	-0.527229156	0.142284629	-3.705454065	0.000211012	0.002294616
DNAH19	326.6641141	0.613880344	0.165687948	3.705039213	0.000211358	0.002296593
SLC25A35	92.25367128	1.098541749	0.296575965	3.704082187	0.000212157	0.002303494
THEMIS	96.99363267	-1.398760869	0.377672499	-3.703634427	0.000212532	0.00230578
CSF3	8132.580463	0.836044069	0.225862461	3.701562731	0.000214276	0.002322894
SERPINB6B	3932.608528	-0.430055589	0.116237314	-3.699806659	0.000215764	0.002337219
ESM3	497.4066493	-0.425340449	0.114979676	-3.699266366	0.000216224	0.002340306
S100A15	710.826654	0.724471809	0.195851911	3.699079601	0.000216383	0.002340306
PHLPP3	1401.840402	-0.490941607	0.132820018	-3.696292293	0.000218771	0.002364313
PLEK	1406.009647	-0.638797994	0.17283208	-3.696061491	0.00021897	0.002364639
LAD3	4185.904777	-0.51290354	0.138800013	-3.695270122	0.000219653	0.002370191
AW011740	1006.135551	-1.409453177	0.381547318	-3.694045563	0.000220714	0.002379809
DAPK4	1585.634365	0.557951012	0.151098291	3.692636142	0.000221941	0.002391202
IFIT1BL4	659.1073561	-0.753336709	0.204085544	-3.691279136	0.000223129	0.002401618
NCALD	49.68899711	1.2219644	0.331053361	3.69114029	0.000223251	0.002401618
SLFN7	4430.943316	1.39817138	0.378841962	3.69064549	0.000223686	0.002404206
CTSD	674.9686535	-0.561752831	0.152216891	-3.690476312	0.000223835	0.002404206
LAPTM4B	473.5045953	0.614778073	0.166621664	3.68966471	0.00022455	0.002410042
IFIH3	1215.639922	0.549506282	0.148992726	3.688141665	0.000225898	0.002417695
CEP133	34.5362912	1.438273207	0.389988411	3.687989606	0.000226033	0.002417695
GM8819	898.5237869	1.144632263	0.310337678	3.688344491	0.000225718	0.002417695
FAM241A	2298.424381	0.549894334	0.149108297	3.687885543	0.000226125	0.002417695
VAV4	5223.631462	-0.460352797	0.124816865	-3.68822593	0.000225823	0.002417695
ITGB4	831.116036	-1.393718179	0.377955711	-3.687517179	0.000226453	0.002419351
NPTN	3124.303953	-0.922529188	0.250192211	-3.687281807	0.000226662	0.002419745
MED12L	473.8324892	0.41776377	0.113306775	3.687014909	0.0002269	0.00242044
BST4	584.1789383	-0.929752922	0.252214794	-3.686353635	0.00022749	0.00242489
FASN	228.5295422	0.645358558	0.175188402	3.683797277	0.000229785	0.00244749
ITGB10	590.7984277	-0.44363957	0.120447446	-3.683262581	0.000230268	0.002448575
NOTCH5	5774.705392	-0.602668454	0.163630574	-3.683104193	0.000230411	0.002448575
BCAM	549.935611	0.611830927	0.166117208	3.683127913	0.000230389	0.002448575
UBASH3B	1722.637839	-0.468361413	0.127187944	-3.682435597	0.000231016	0.002453147
CD276	19.70364727	-2.653950417	0.720893793	-3.681472144	0.000231891	0.002460574
SMS	1306.315685	-0.590759418	0.160491798	-3.680932137	0.000232383	0.002463856
KCNK7	3633.078147	0.743090422	0.201885784	3.680746636	0.000232552	0.002463856
GBP7	11.01963941	-5.001169513	1.359047562	-3.679907646	0.000233318	0.002470109
13-sep	48.11068365	-0.924471798	0.251277451	-3.679087775	0.00023407	0.002476192
ILDR3	6647.732821	0.598243874	0.162691574	3.67716568	0.00023584	0.002493037
ANXA8	972.7611961	-0.732641734	0.199291451	-3.676232635	0.000236704	0.002500283
CAR5B	13751.45934	0.695294373	0.18915047	3.675879708	0.000237031	0.00250066
TRAFD3	2591.678815	0.4328803	0.117764611	3.675809714	0.000237096	0.00250066
GUCY1B3	862.0159602	-1.17714276	0.320312311	-3.67498444	0.000237864	0.002502974
ARNT4	2138.899842	0.416219633	0.11326301	3.674806401	0.00023803	0.002502974
ART2A-PS	672.3991984	-0.925522426	0.251840303	-3.675036973	0.000237815	0.002502974
CTIF	32.36660046	1.455650861	0.396056501	3.67536162	0.000237513	0.002502974
CDC44	2501.646915	-0.466128367	0.126867041	-3.674148649	0.000238644	0.002507549
CHIT3	183.2553416	0.589391257	0.16043988	3.673595726	0.000239161	0.002511101
DRC3	2957.109177	0.658520174	0.179294944	3.672831814	0.000239877	0.002516737
ROM3	10891.53364	0.748882977	0.203971149	3.671514236	0.000241118	0.002527858
GJB4	59.74211917	1.556935758	0.424277561	3.669616078	0.000242915	0.002544798
TBX23	1470.334313	0.726429096	0.197973309	3.669328462	0.000243188	0.00254576
TRAPPC6A	3238.478806	-0.404494675	0.110270075	-3.668217997	0.000244247	0.002554932
GBP13	242.921541	1.052855918	0.287112283	3.667052854	0.000245362	0.002564683
HSD11B3	2680.998561	0.847511469	0.231193096	3.665816504	0.000246551	0.002571355
CAMK2N3	17.84300942	-1.461827695	0.398739409	-3.666122943	0.000246256	0.002571355
ABRACL	1508.463642	0.411512007	0.112255601	3.665848333	0.00024652	0.002571355
IKZF6	420.5790122	-0.76732653	0.209376183	-3.664822427	0.00024751	0.002579443
JAML	138.5266332	-3.605324114	0.983832493	-3.664571094	0.000247753	0.002580059
GM5549	619.5168738	-0.815695999	0.222605233	-3.664316375	0.000248	0.002580711
NOD3	332.9651605	-2.077529758	0.567007768	-3.664023448	0.000248284	0.002581749
ASB4	2449.81297	-0.532633315	0.145397728	-3.663284987	0.000249001	0.002585371
IFI215	28525.43107	-0.42926105	0.117175445	-3.663404462	0.000248885	0.002585371
HSH2D	386.6420416	-1.242506988	0.33945011	-3.660352289	0.000251869	0.002613208
CBX8	30.25603218	1.313279746	0.358803925	3.66015992	0.000252058	0.002613236
AK5	84.00506544	-1.232329727	0.336847488	-3.65842042	0.000253775	0.002629089
LDLR	4140.517518	0.924124061	0.25266345	3.657529649	0.000254658	0.002636291
COBLL3	592.1870466	0.550353969	0.150555584	3.655486916	0.000256694	0.002653454
PDGFB	934.62692	-0.672178706	0.183879104	-3.655547005	0.000256634	0.002653454
GBP8	296.0988779	-0.838490719	0.229451747	-3.65432266	0.000257862	0.002660323
GPR148	69.01205039	-2.148767634	0.588040512	-3.65411496	0.000258071	0.002660323
LIF	2093.36372	0.976936161	0.267369579	3.653879266	0.000258308	0.002660323
GABARAPL4	1174.744168	0.531683052	0.145510347	3.653919205	0.000258268	0.002660323
ALS4	2137.041216	0.450467023	0.123274011	3.654192959	0.000257992	0.002660323
IRGM3	139.7640436	-1.142954584	0.312842008	-3.653456231	0.000258734	0.002662756
S1PR6	1035.970933	-0.450266047	0.123366371	-3.649828083	0.000262416	0.002696689
SOCS4	5313.349256	0.603431864	0.165323958	3.64999648	0.000262244	0.002696689
PENK	1075.209104	-0.350899385	0.096159158	-3.649151998	0.000263107	0.002699836
CHIL7	1770.718578	0.590482172	0.161809753	3.649237214	0.00026302	0.002699836
CYTH6	1231.919028	-2.685988644	0.736261878	-3.648143039	0.000264143	0.002707156
2900097C17RIK	11046.63	-0.431313262	0.118230197	-3.648080381	0.000264207	0.002707156
TRIM27	471.4133103	-1.103227534	0.302474779	-3.647337262	0.000264972	0.002712691
P3H6	6789.534033	-0.984713938	0.269993244	-3.647179912	0.000265134	0.002712691
CNN5	69.73512639	0.858415948	0.235380149	3.646934335	0.000265388	0.002713049
DNAJC10	37.70432368	1.511427288	0.414456316	3.646771029	0.000265556	0.002713049
GZMK	4322.54774	-0.474551451	0.1301938	-3.644961986	0.000267431	0.002730215
GLUD3	4716.242564	-0.431860139	0.118499718	-3.644398033	0.000268018	0.002734216
EIF2AK4	380.517731	-0.636261097	0.174649303	-3.643078355	0.000269397	0.00274628
TTN	740.0245947	0.482329567	0.132447829	3.641657021	0.000270889	0.002759483
COL20A3	1000.694983	-0.638192518	0.175263786	-3.641325644	0.000271238	0.002761031
CYB5R6	432.5288209	-0.499485596	0.137216387	-3.640130791	0.0002725	0.002769853
SBNO4	256.766861	0.993493043	0.272914904	3.640303366	0.000272317	0.002769853
AHR	1593.83966	0.798999513	0.21956142	3.639070612	0.000273624	0.002779264
TAPBP	4079.909251	-1.4630425	0.402405774	-3.635739329	0.000277185	0.002810239
GM19587	3392.462738	0.755836052	0.207874754	3.636016571	0.000276887	0.002810239
ATP10A	2039.665782	0.565302309	0.155488419	3.635655391	0.000277275	0.002810239
CLDND4	2248.989141	0.47037863	0.129403541	3.634974952	0.000278008	0.002815631
TMPRSS15	737.454694	0.672763265	0.185097439	3.634643832	0.000278365	0.002817214
TNFRSF6	1000.029521	1.039778615	0.28611368	3.634145058	0.000278904	0.002820632
TRIM30D	1694.418234	-0.483555339	0.133093865	-3.633190285	0.000279938	0.002827015
SALL4	389.6727267	-0.961190014	0.264546227	-3.63335371	0.000279761	0.002827015
HIVEP5	61.40953433	2.094944408	0.576763475	3.632241811	0.00028097	0.002835386
HIPK4	280.8486595	-1.407044947	0.387479091	-3.631279677	0.000282019	0.002843932
ZNFX3	2109.007985	-1.037325725	0.285733659	-3.63039387	0.000282989	0.002851659
GM4953	1340.205477	0.575722675	0.158594369	3.630158362	0.000283247	0.002852212
RPL22L3	808.7704974	-0.534121063	0.147155345	-3.629640938	0.000283816	0.002855762
RAG3	73.23744584	-3.230058597	0.889954078	-3.629466594	0.000284007	0.002855762
IRGM4	1539.011023	-0.419483391	0.115629076	-3.627836569	0.000285806	0.002871788
FBXL4	126.305886	-2.190292909	0.60430044	-3.62450987	0.00028951	0.002905598
AW112012	526.2305288	0.796536546	0.219768024	3.624442407	0.000289586	0.002905598
SERPINB11	4046.890191	0.975678256	0.269218593	3.624111713	0.000289956	0.002907237
MCTP4	1341.146258	-0.49977433	0.137930834	-3.623369161	0.00029079	0.002913515
LRRC34	387.4839534	-0.53492663	0.147669801	-3.622451083	0.000291825	0.00292179
2510009E07RIK	183.5831791	0.697111906	0.192481682	3.621705187	0.000292668	0.002928138
CLIP4	628.393301	0.570628094	0.157617644	3.62033133	0.000294226	0.00294163
PML	1112.34792	-0.625196319	0.172777198	-3.618511746	0.000296302	0.002960275
RUNX4	277.2361502	1.889550499	0.52230039	3.617746676	0.000297179	0.002966922
LIMD3	58.98418725	-1.043336322	0.288421046	-3.617407042	0.000297569	0.002968035
D16ERTD472E	504.3117652	-1.426257011	0.3942898	-3.617281023	0.000297714	0.002968035
GIMAP9	799.5277672	-3.578117715	0.989430537	-3.616340494	0.000298797	0.002975027
RAP1GAP4	2505.913168	-0.433440199	0.119857248	-3.616303623	0.00029884	0.002975027
TSPAN4	253.4619362	-1.090261663	0.3015469	-3.615562494	0.000299696	0.00297932
ZFP631	40.69257322	1.099705789	0.304147332	3.61570092	0.000299536	0.00297932
PADI6	3036.675916	-0.761015728	0.210550902	-3.614402606	0.000301041	0.002989557
MSC	481.0681028	0.740751092	0.204949709	3.614306632	0.000301152	0.002989557
DTX6	1650.567619	-1.875500645	0.518986596	-3.613774727	0.000301771	0.002992002
SUGT3	9681.084623	0.765073997	0.211733087	3.613388947	0.000302221	0.002992002
PPP1R3B	826.3330705	-3.146342128	0.870711772	-3.613528872	0.000302058	0.002992002
PDCD1LG4	1893.51401	0.742694161	0.205541049	3.613361731	0.000302253	0.002992002
GALNT5	41.10456702	-1.227103936	0.339620636	-3.613160708	0.000302487	0.00299221
FAM131B	665.5982513	-0.624124107	0.172746909	-3.612939353	0.000302746	0.002992655
CLYBL	92.62426979	-2.548465927	0.705634833	-3.61159315	0.000304322	0.003005284
DTX3L	1703.26091	-1.312722093	0.363485687	-3.611482208	0.000304452	0.003005284
RACGAP3	2073.182487	0.85976353	0.238138971	3.610343682	0.000305792	0.003016383
BAIAP5	971.0247391	-0.693307918	0.192047932	-3.610077508	0.000306106	0.003017357
GGH	566.1566652	0.57033976	0.158029842	3.609063656	0.000307304	0.003027044
TRIM30A	2912.994167	0.514991195	0.142709061	3.608679012	0.00030776	0.00302728
RORA	366.1742172	0.662522005	0.183583418	3.608833594	0.000307577	0.00302728
PARP12	433.5599866	-0.487105661	0.134998403	-3.608232758	0.00030829	0.003030364
IQGAP4	613.8034755	-0.669764829	0.185687543	-3.606945395	0.000309823	0.003043298
COLQ	35.13601088	1.148083079	0.318333839	3.60653797	0.000310309	0.003045944
9330175E14RIK	306.2259992	-1.580056412	0.438135998	-3.60631498	0.000310576	0.003046428
SLC25A23	2513.180925	-0.341543601	0.094724839	-3.60563929	0.000311385	0.00305223
HERC8	1492.041122	-1.058137673	0.293492564	-3.605330438	0.000311756	0.003053727
ACTR5	2041.330117	0.64179596	0.178048276	3.604617655	0.000312613	0.003057846
4933412E12RIK	1773.398283	1.421085832	0.394229517	3.604716978	0.000312493	0.003057846
AMER3	3033.891555	-1.721988938	0.477805898	-3.60395078	0.000313416	0.003061434
RIOK5	3379.675871	0.839737721	0.232999868	3.604026598	0.000313325	0.003061434
1500009L16RIK	913.5947089	-0.515679493	0.14310167	-3.603588218	0.000313854	0.003063575
ABI5	346.245576	-0.902544328	0.250489835	-3.603117579	0.000314423	0.003066994
DNAJC11	2575.371982	-0.933365032	0.259067755	-3.602783488	0.000314828	0.003068804
TTC7B	66.6362296	-2.390655667	0.664076516	-3.5999702	0.000318254	0.003100043
LY6E	20947.4759	0.709105513	0.197027136	3.599024617	0.000319413	0.003109175
TKTL3	2914.683932	0.607966136	0.169018306	3.597043126	0.000321855	0.003126433
EMC4	1487.657694	0.913708243	0.25399773	3.597308697	0.000321527	0.003126433
ZBTB18	381.2840465	-1.133475293	0.315108551	-3.597094684	0.000321791	0.003126433
DENND4C	6227.183796	-0.574907573	0.159849487	-3.596555644	0.000322459	0.003130126
MCOLN4	77.58677458	-0.913899909	0.25421278	-3.595019532	0.000324367	0.003144626
TRAF6	1821.068906	-0.562029801	0.156336853	-3.59499241	0.000324401	0.003144626
ARPC4	1679.502085	0.717314245	0.199575267	3.594204117	0.000325385	0.003151981
LARP3	1110.384584	-0.491739476	0.13683802	-3.593588062	0.000326155	0.003152571
CISH	47.69334357	-2.958523096	0.823194536	-3.593953758	0.000325698	0.003152571
SMPDL3B	3876.528222	0.427662979	0.119006499	3.593610281	0.000326128	0.003152571
TMEM132B	2318.817285	0.395934176	0.1101826	3.593436479	0.000326345	0.003152571
VILL	560.5953601	-1.513205316	0.421139423	-3.593121978	0.00032674	0.003154207
ZFP56	1448.899019	1.490309901	0.4149169	3.591827431	0.000328367	0.003167739
RELL3	5125.991741	-1.179324683	0.328380617	-3.59133463	0.000328989	0.003169592
TMEM66	11.73715828	1.891476242	0.526680447	3.591316618	0.000329012	0.003169592
NMNAT4	4172.799123	-0.451693468	0.125786424	-3.590955635	0.000329468	0.003171806
SNTB4	455.6193086	-0.490927445	0.136736827	-3.59030889	0.000330286	0.003177504
ARPC7	10274.58939	-0.284830099	0.079378901	-3.588234359	0.000332925	0.003200692
GM12187	1204.943431	-0.612994197	0.170929681	-3.586236135	0.000335485	0.003223095
PRUNE3	5572.932634	-2.955472729	0.824336702	-3.58527374	0.000336725	0.003232789
THY3	2576.216847	0.884248638	0.246654382	3.584970312	0.000337117	0.003234334
PPRC3	21.23707413	-1.846956263	0.515258377	-3.584524476	0.000337693	0.003237648
THTPA	216.3551711	1.662063547	0.4638805	3.582956276	0.000339727	0.003254928
TDRD9	2013.925528	0.481901807	0.134505378	3.582769804	0.00033997	0.003255029
PARP13	1918.104001	-3.051002773	0.851736938	-3.582095173	0.00034085	0.003261221
USP42	104.6497399	-2.209847437	0.617079442	-3.581139294	0.000342099	0.003270944
GM4958	21.76778048	1.783691434	0.498134021	3.580746059	0.000342615	0.003271702
SLFN10	6805.298206	-0.354853439	0.099101069	-3.58072261	0.000342645	0.003271702
ACYP3	654.9034613	-0.646755451	0.180720106	-3.578768654	0.000345217	0.003294013
ACOT11	139.5960126	0.643464207	0.179840157	3.577978458	0.000346262	0.003301738
CCND4	2481.113327	-0.454091189	0.126965143	-3.576502809	0.000348222	0.003318166
HAVCR4	1169.968529	-0.558902355	0.156343731	-3.574830603	0.000350455	0.003337177
GNA17	21.58818409	-3.174589534	0.888123786	-3.574489936	0.000350911	0.003339256
ATG7	9180.044151	0.580948215	0.162536636	3.574260112	0.00035122	0.003339923
GM12252	62.34188268	1.072612487	0.30017972	3.573234348	0.000352599	0.003348495
CYP17A3	88.91530839	1.091474035	0.305447654	3.573358705	0.000352431	0.003348495
AA467199	1725.204907	-0.476722403	0.133461753	-3.571977678	0.000354296	0.00336233
PPP3CC	1484.488482	-0.545645612	0.152766486	-3.571762533	0.000354587	0.003362817
SOCS3	1260.255165	-1.417900962	0.397017821	-3.571378631	0.000355107	0.003365474
OSM	10.18325424	2.45619573	0.687877756	3.570686372	0.000356047	0.003372102
FLI3	310.2166812	-0.791229836	0.221609097	-3.570385177	0.000356457	0.003373702
CEP170B	320.5102888	-3.713350656	1.040462144	-3.568943549	0.000358424	0.00339003
BTBD3	1361.66796	-0.648240339	0.181649959	-3.568623646	0.000358861	0.003391882
DDX60	1753.508159	-1.158554848	0.324669577	-3.568412103	0.000359151	0.003392334
CRIP3	673.9585756	-0.466184503	0.130664222	-3.567805307	0.000359984	0.003393338
DHRS9	11468.74824	-1.118610344	0.313526343	-3.567835274	0.000359943	0.003393338
PGM3	4.048538553	4.592707825	1.287143277	3.568140322	0.000359524	0.003393338
DSTYK	850.3542457	-1.240017908	0.347771578	-3.565610263	0.00036301	0.003419569
STAT3	793.6622652	-0.652004131	0.182898485	-3.564841612	0.000364076	0.003426696
MPLKIP	243.0979532	-2.194435801	0.615599767	-3.564711879	0.000364256	0.003426696
IFIT4	1620.851432	-0.541392736	0.151914366	-3.563802099	0.000365522	0.003435743
FOXP5	3315.074321	0.384236047	0.107820372	3.563668348	0.000365708	0.003435743
MYL12A	7.690978456	-2.868667965	0.805116926	-3.563045156	0.000366578	0.003441606
HAP3	1508.75109	-0.62451404	0.17533713	-3.561790022	0.000368335	0.00345579
SLC25A24	82.41907509	1.055547209	0.296372286	3.561558418	0.00036866	0.003456527
MAPK3	1341.156466	-0.539840043	0.151587812	-3.561236459	0.000369112	0.003458456
DDX26	1077.597072	-1.414911151	0.397424837	-3.560198102	0.000370575	0.003469841
CALM3	7939.602666	0.808015864	0.227017207	3.559271443	0.000371885	0.003478086
PMEPA3	902.8196757	-0.612372539	0.172060722	-3.559048997	0.0003722	0.003478086
GBP11	2373.76415	0.880514332	0.247395874	3.559131033	0.000372084	0.003478086
SLC25A26	394.1652857	-0.801962845	0.225435907	-3.557387349	0.000374562	0.003495349
TMSB4X	10065.70323	1.33619688	0.375628068	3.557233851	0.000374781	0.003495349
ZFP610	20.18407293	1.956132926	0.549904454	3.557223281	0.000374796	0.003495349
SLC25A25	15.23640293	-3.889621812	1.09399784	-3.555420009	0.000377376	0.003515361
STARD12	616.3461563	-0.566488173	0.159332973	-3.55537314	0.000377443	0.003515361
FAM160A3	34.39491923	1.227342932	0.345261673	3.55481951	0.000378239	0.003518096
IGTP	1333.751881	0.986367538	0.277465923	3.554914159	0.000378103	0.003518096
RPA4	2882.327323	-0.639817694	0.179998025	-3.554581744	0.000378581	0.003518944
SLC41A3	105.4841	-2.53411561	0.712968662	-3.554315559	0.000378964	0.003520173
PCMT3	1021.538866	0.859606811	0.241871855	3.553976177	0.000379454	0.003522385
PRSS32	1453.642235	-0.50353216	0.141737659	-3.552564395	0.000381496	0.003538997
OGFR	994.3523606	0.603087151	0.169799427	3.551761989	0.000382661	0.003540434
HID3	366.5907616	1.246275992	0.350870727	3.551952029	0.000382385	0.003540434
CRIP4	1181.264534	-0.374430818	0.105419679	-3.551811403	0.000382589	0.003540434
ZFP528	3069.328221	-0.476766631	0.134224891	-3.551998656	0.000382317	0.003540434
SMPD3	588.87768	-3.082868416	0.868333816	-3.550326336	0.000384754	0.003557451
PLXNB3	1949.153277	0.704301736	0.19840505	3.549817593	0.000385498	0.003561983
FOXRED4	721.2316723	0.725139493	0.204288559	3.549584459	0.00038584	0.00356279
TMEM165	791.3650803	-0.357844976	0.100862059	-3.547865062	0.000388367	0.003583767
D730005E14RIK	2550.124931	-0.726770455	0.204903786	-3.546886408	0.000389813	0.003594739
PHYKPL	918.6326967	0.695499563	0.196122481	3.546251106	0.000390754	0.003601048
IKZF4	367.3148305	0.730185225	0.205943119	3.545567482	0.000391769	0.003605661
GMFG	567.1419361	-1.12646954	0.317710466	-3.545585247	0.000391742	0.003605661
ATP2B6	6528.086281	-0.572228363	0.161400873	-3.545385804	0.000392039	0.00360578
BCL5	2397.762819	0.695559881	0.196204549	3.5450752	0.000392501	0.003607664
APBB1IP	328.7427398	-3.357518582	0.947697956	-3.542815049	0.00039588	0.003636339
CAPN4	1495.087443	1.179514231	0.333015499	3.541919921	0.000397226	0.003645463
F2RL4	2056.04816	0.356301554	0.10059876	3.541808614	0.000397394	0.003645463
ARL6IP7	596.3968915	0.417087638	0.117831581	3.53969313	0.000400593	0.003670433
SNX7	184.8280346	1.07276628	0.303070239	3.539662232	0.000400639	0.003670433
ACYP4	110.2493043	-1.591103365	0.449662548	-3.538438712	0.000402501	0.003685077
CORO2A	7.812640974	2.487115835	0.703175032	3.536979731	0.000404731	0.003702328
RECK	272.0120804	-0.711363188	0.20112842	-3.536860623	0.000404913	0.003702328
ZMIZ4	890.4875059	0.371136012	0.104948174	3.536374168	0.00040566	0.003706735
APOL9B	2218.560638	0.664298112	0.187867717	3.535988644	0.000406252	0.003709731
APBB3	11509.00064	-0.705530963	0.199543405	-3.535726782	0.000406655	0.003710992
DIXDC3	2312.218797	-2.521889028	0.713476288	-3.534650096	0.000408315	0.00372372
LGALS3	6915.030868	0.7068195	0.200000472	3.534089159	0.000409183	0.003729206
TMEM39	5119.197828	1.191705432	0.337303726	3.533033698	0.00041082	0.003741693
GBP12	762.4577293	-0.669385672	0.189503756	-3.532308202	0.000411949	0.003749538
FAM167B	7.910675021	-5.079972228	1.438575014	-3.531252927	0.000413596	0.003762087
DAPK3	164.322989	0.857439426	0.242867096	3.530488244	0.000414793	0.003770532
UNC5CL	144.5965798	-1.749261783	0.495632866	-3.529349857	0.000416582	0.003774656
DNTT	1541.295021	0.401992869	0.113900216	3.52934248	0.000416594	0.003774656
MYO1E	2659.551275	0.73587397	0.20849345	3.529482433	0.000416373	0.003774656
PDE7B	2402.626536	1.020422261	0.289080692	3.529887293	0.000415737	0.003774656
TSPAN10	335.7330746	-1.635006019	0.463220156	-3.529652149	0.000416106	0.003774656
ARHGAP28	103.588871	0.83422507	0.236443734	3.528218142	0.000418367	0.003788277
TOR1AIP4	1635.847272	0.305466735	0.08659222	3.527646419	0.000419272	0.003794017
AGRN	875.4109158	-0.425975311	0.120790779	-3.526554885	0.000421004	0.003807233
S100A6	1832.891975	-0.582500217	0.165260425	-3.524741131	0.000423897	0.003830923
IL1R3	135.932628	-1.877606748	0.532743768	-3.524408658	0.000424429	0.003833262
ALDH1L3	1122.683546	0.449918525	0.127683651	3.52369722	0.00042557	0.003836153
PARD6G	1041.355772	-1.323232046	0.375504455	-3.523878422	0.000425279	0.003836153
TRIM34A	4082.010369	-0.453842167	0.128796899	-3.523704157	0.000425559	0.003836153
2010109I03RIK	1077.581369	0.870714624	0.247153978	3.522964237	0.000426749	0.003844306
ST3GAL6	762.9721092	-0.348590216	0.098971539	-3.522125859	0.000428101	0.003854007
PGM2L3	1930.242648	-0.296377841	0.084169407	-3.521206231	0.000429588	0.003864917
9130221H12RIK	1013.446289	0.545507967	0.154928538	3.521029587	0.000429875	0.003865012
THRB	7249.440538	-0.565854856	0.160741502	-3.520278516	0.000431094	0.003873489
GPR36	10738.81096	-0.588239139	0.167142491	-3.519387178	0.000432545	0.003884038
CST9	3336.434132	-0.458078975	0.130184583	-3.518688345	0.000433686	0.003891175
CCT6	129.9092748	-1.441005789	0.409544135	-3.518560433	0.000433895	0.003891175
RNF140	3906.180517	-1.674942215	0.476100793	-3.518041217	0.000434745	0.003896303
PLXND3	2452.49042	0.916478462	0.260624265	3.516474036	0.000437319	0.003916873
HES4	5223.920279	-0.453789695	0.129067626	-3.515906418	0.000438255	0.003921582
CXCR3	604.6565845	0.405327802	0.115290282	3.515715246	0.000438571	0.003921582
ABCA3	29.64569931	-1.142500532	0.324975933	-3.515646599	0.000438684	0.003921582
MS4A4C	858.5139388	-0.614348565	0.174758692	-3.51541065	0.000439074	0.003922567
LYPLA3	1103.393014	0.758379754	0.215758817	3.514942118	0.00043985	0.003926991
LIPE	755.0938352	-1.013303215	0.288482842	-3.512525074	0.00044387	0.003960361
OAS1A	108.6952815	-2.358679961	0.671626561	-3.511892021	0.000444929	0.003967281
NQO4	993.9978812	-0.532563956	0.151674193	-3.511236462	0.000446027	0.00397455
HIKESHI	584.4076674	-0.448746697	0.127818471	-3.510812587	0.000446739	0.003978363
ITGB3	2469.66073	-0.550061036	0.156713729	-3.509973508	0.000448151	0.003988405
DPCD	760.6864875	-0.466129361	0.132819759	-3.509488082	0.00044897	0.003993157
PLCB5	1009.694287	-0.809356023	0.230652583	-3.508983131	0.000449823	0.003998209
D1ERTD622E	535.1398639	-0.344554763	0.098226177	-3.507769241	0.000451881	0.004011408
ZCCHC4	9694.73017	1.099771458	0.313511452	3.507914791	0.000451634	0.004011408
MUC22	1591.913668	0.44515781	0.126925227	3.507244531	0.000452773	0.004016783
CR1L	2334.902156	0.472871521	0.13488316	3.505786196	0.000455261	0.0040363
POPDC4	8.669029504	2.542937556	0.725507386	3.505047098	0.000456527	0.004043223
DYNC1I4	347.2315141	-1.416017287	0.403999984	-3.504993425	0.000456619	0.004043223
MS4A4B	59.52746753	1.214920982	0.346695055	3.504292795	0.000457822	0.004048761
IFI37	149.7122392	0.733368595	0.209275431	3.504322464	0.000457771	0.004048761
APOBEC4	621.1947073	-0.648062336	0.185066813	-3.501774976	0.00046217	0.004084637
MKRN3	1923.213339	-0.943799145	0.269575387	-3.501058301	0.000463414	0.004093056
XRN4	5126.062551	0.46464251	0.132725558	3.500776464	0.000463905	0.004094807
MAP3K7	4636.908599	-0.344684426	0.09847393	-3.500260688	0.000464803	0.004100157
SLC26A3	1551.322807	-0.334070378	0.095447508	-3.500042943	0.000465183	0.004100926
ARHGDIB	3061.723911	-0.511928935	0.146315965	-3.498790675	0.000467373	0.004116778
SMIM26	145.492049	0.987190287	0.282160846	3.498679214	0.000467569	0.004116778
NCKAP3	1941.905001	0.451239094	0.12903537	3.497018645	0.000470489	0.004139889
IFI210	835.2399532	0.548779497	0.156957643	3.496354079	0.000471662	0.004147611
DEPDC1A	668.1321852	0.630081891	0.180220373	3.496174594	0.00047198	0.0041478
SDCBP	332.2707778	-1.337940803	0.382719665	-3.495876815	0.000472507	0.004148863
SLAMF9	4067.477591	-0.54202008	0.155050189	-3.495771814	0.000472693	0.004148863
REPS4	339.8077492	0.605929466	0.173406571	3.4942705	0.000475359	0.004169655
PGRMC3	780.2895166	1.440708723	0.4124755	3.49283466	0.000477922	0.004189517
CERS8	545.4289824	-0.86266191	0.247014897	-3.492347712	0.000478795	0.004194539
DEGS3	85.42548328	0.790612051	0.226403392	3.492050384	0.000479328	0.004196588
ACVRL3	1806.921279	-0.380012626	0.108858087	-3.490899341	0.000481398	0.004212079
CD98	2576.481372	0.763179768	0.218700527	3.489611023	0.000483724	0.004221698
ZFP367	84.75275757	0.812117752	0.232734707	3.489457002	0.000484003	0.004221698
OLFR58	34.61761629	1.775447293	0.508743948	3.489864204	0.000483266	0.004221698
TRIP6	2965.338519	-0.436010667	0.124939844	-3.489764774	0.000483446	0.004221698
TMEM126A	4938.411469	0.369778582	0.105963194	3.489688899	0.000483583	0.004221698
IIGP3	1132.631185	0.537782284	0.154125155	3.489257059	0.000484365	0.00422223
FUNDC4	22.79970842	-4.094309454	1.173563882	-3.488782772	0.000485225	0.004227099
STMN4	116.4192916	1.273348538	0.365020525	3.488429965	0.000485866	0.004227427
IL10RB	3121.377724	-0.6961066	0.199545789	-3.488455482	0.00048582	0.004227427
MGAT7	31.72436815	1.62600659	0.466216565	3.487663703	0.000487261	0.00423693
GZMB	3962.918343	0.607353367	0.174155251	3.487424959	0.000487696	0.004238085
IDH3A	526.3605624	-0.40066378	0.115016522	-3.483532376	0.000494843	0.004297533
INSR	261.3815647	-0.65118763	0.186967719	-3.482888034	0.000496036	0.004305222
RAPH3	6282.092405	-0.653291388	0.187601705	-3.482331822	0.000497067	0.004308839
JAK5	399.4601819	-0.550633966	0.158117776	-3.482429229	0.000496887	0.004308839
ZEB4	723.8509625	-0.557541553	0.16013822	-3.48162701	0.000498377	0.004317525
MTHFSL	845.895221	0.827638642	0.237867274	3.47941366	0.000502512	0.004350657
NTN3	415.4954504	-0.803035186	0.230892856	-3.477955968	0.000505253	0.004371685
CASZ3	869.4299503	-0.496182338	0.142689248	-3.477363189	0.000506371	0.00437866
MYO1H	2239.094781	-0.481330159	0.138434221	-3.476959354	0.000507135	0.004382557
CCNC	2070.936664	0.364594542	0.104879974	3.476302749	0.000508378	0.004387891
GBP6	1438.875763	0.55784327	0.160466623	3.476381945	0.000508228	0.004387891
FBXO19	1446.696517	0.700913277	0.201645434	3.475968998	0.000509011	0.004387951
TRIM23	1200.748767	-0.440260153	0.126657049	-3.476001973	0.000508949	0.004387951
SERPINB6A	627.4347319	-0.339105713	0.097571467	-3.475459836	0.000509978	0.004393587
RERE	283.7624902	1.658693179	0.477363472	3.474696484	0.000511432	0.004403401
NLRC7	1254.532885	0.73452883	0.211422539	3.474221974	0.000512337	0.004403825
AHCYL4	1353.884337	-0.513408567	0.147778482	-3.474176746	0.000512423	0.004403825
ANKS3	375.606397	0.466123012	0.13415731	3.474451092	0.0005119	0.004403825
NFKB4	477.2436217	-0.765159668	0.22029125	-3.473400179	0.000513908	0.004413882
2310015A10RIK	3.843232073	4.496274734	1.294945161	3.472173858	0.000516262	0.00443138
PPIL5	1052.12007	-0.800192569	0.230485338	-3.471772123	0.000517035	0.0044353
TSTD5	102.7167792	1.677928526	0.483340632	3.47152384	0.000517513	0.004436688
NMRK3	217.6459271	-1.723963111	0.496714387	-3.470733195	0.000519039	0.004440329
UBE2G4	336.4100613	0.51262311	0.147702443	3.47064747	0.000519205	0.004440329
BORCS9	189.9835551	-1.974467681	0.568853155	-3.470961994	0.000518597	0.004440329
COL5A3	8352.175016	0.807727591	0.232709801	3.470965067	0.000518591	0.004440329
YWHAQ	1504.037442	-1.567421585	0.451774704	-3.469476203	0.000521474	0.004457015
TNFSF12	2045.206891	0.437229613	0.126038812	3.469007726	0.000522384	0.004462073
TRP53I13	1360.453408	-0.601299911	0.173380428	-3.468095672	0.000524161	0.004474519
PPP2CB	602.0074	0.675442064	0.19480128	3.467338942	0.000525639	0.004484405
KMT2D	1332.631733	-0.514293442	0.148394098	-3.465727059	0.0005288	0.004508629
EPHA5	927.6268122	0.757088139	0.218495739	3.465001838	0.000530228	0.004515458
SEZ6L4	1675.05053	-0.388978581	0.112259552	-3.464993173	0.000530245	0.004515458
EPDR3	142.6383056	-0.87972363	0.253916426	-3.464618822	0.000530984	0.004519002
GSE3	3570.315667	-0.619864513	0.178942487	-3.464043232	0.000532121	0.004525934
DPY19L3	3248.862264	-1.062120979	0.306677596	-3.463314547	0.000533564	0.004529964
MID3	479.2700373	1.987141891	0.573755784	3.463393214	0.000533408	0.004529964
ARHGEF13	14658.13729	-0.271605048	0.078419198	-3.463501983	0.000533193	0.004529964
EPB41L4	237.6496063	-0.633299383	0.182883883	-3.46284961	0.000534487	0.004535051
ZFP3	3210.617837	0.995686348	0.287561726	3.462513464	0.000535155	0.004537973
1810034E14RIK	8863.963239	-0.441089388	0.127406227	-3.462070891	0.000536036	0.004542694
SEMA4B	366.9452372	-0.833917606	0.240893878	-3.461763389	0.000536649	0.004545139
REEP7	1236.25781	0.59942272	0.173169974	3.461470298	0.000537233	0.004547343
B430306N03RIK	48640.76759	-0.430612549	0.124413022	-3.461153344	0.000537866	0.004549953
SOX8	246.0368851	-1.439084214	0.415890434	-3.460248417	0.000539677	0.004562519
KIRREL	333.544598	-1.37082121	0.396202158	-3.459903437	0.000540369	0.004565614
A	47.51015549	2.442392602	0.70618775	3.458559852	0.000543072	0.004585683
PKHD1L3	396.9982839	-1.611810907	0.466093843	-3.458125289	0.000543948	0.004590322
ART5	3658.061582	-0.58727603	0.169860119	-3.457409741	0.000545395	0.00459976
PSTK	1144.885177	0.401421098	0.116146522	3.456161159	0.000547928	0.004618341
HCST	1919.296737	-0.410482293	0.118780665	-3.455800597	0.000548661	0.004621744
CASTOR4	994.200603	-0.447337656	0.129479339	-3.454896046	0.000550505	0.004628932
DDX30	31.44899174	-1.590047201	0.460202671	-3.455102071	0.000550085	0.004628932
FBXO6	165.1430881	1.592774143	0.460998988	3.455049108	0.000550193	0.004628932
5830411N06RIK	1569.413945	-0.572494745	0.165730327	-3.454375276	0.000551569	0.0046351
TEX32	166.0047492	-0.654777403	0.18957192	-3.453978863	0.000552381	0.004635206
ITGAV	635.087028	-0.382684995	0.11079319	-3.454047979	0.000552239	0.004635206
HMGN5	747.2751105	-0.544120369	0.157538668	-3.453884534	0.000552574	0.004635206
BSPRY	2029.275083	-0.537488547	0.155664283	-3.4528701	0.000554656	0.004649888
PYCARD	162.381873	1.394660288	0.404010376	3.452040763	0.000556364	0.004661416
MED32	311.4289509	-0.50018231	0.144923542	-3.451353047	0.000557783	0.00467036
PLA2G4C	2106.33742	0.664967219	0.19267704	3.451201136	0.000558097	0.00467036
PSPH	1140.635826	-0.387210961	0.112201513	-3.451031539	0.000558448	0.004670507
FBXO24	3904.939144	-0.516808027	0.149816983	-3.449595746	0.000561427	0.004689819
TMEM184B	686.853702	1.274465592	0.369443773	3.449687573	0.000561236	0.004689819
ALDH1A9	655.9902543	0.545515057	0.158157804	3.449182039	0.000562287	0.004694213
WHRN	394.4430188	0.565821327	0.164078132	3.448487136	0.000563736	0.004703507
ARPP23	193.9941366	1.73278482	0.502573848	3.447821302	0.000565128	0.004712312
ATP9A	287.9733055	-0.882530708	0.256030039	-3.446981104	0.000566888	0.004724181
SFRP6	365.6233765	-0.729167173	0.211639274	-3.445330161	0.000570362	0.004750308
WIZ	1783.339908	-0.493525931	0.143267216	-3.44479321	0.000571496	0.004756927
DSCAM	587.0758652	-0.66082406	0.191861425	-3.444277865	0.000572587	0.004763176
UBE2O	278.2390595	-1.469050687	0.426541264	-3.44409981	0.000572964	0.004763487
GSAP	1002.687785	0.441663529	0.1282724	3.443168819	0.00057494	0.004777082
XXYLT3	971.8692072	-0.43086743	0.125190617	-3.441691076	0.00057809	0.004796824
RGS11	61.11305412	1.280496014	0.372067105	3.441572761	0.000578343	0.004796824
CD8A	5029.295569	1.236172494	0.359176738	3.44168306	0.000578107	0.004796824
CTSW	326.390195	-1.80516395	0.524544264	-3.441394891	0.000578723	0.00479714
IFIT3B	2366.824673	-2.99306141	0.869778593	-3.44117622	0.000579191	0.004798181
KLRD4	5262.767662	-0.57765313	0.167887081	-3.440724121	0.00058016	0.004803366
CD8B4	685.4045345	-0.654418335	0.190310244	-3.43869211	0.000584532	0.004833852
PTPRK	926.6049043	1.08214987	0.31469096	3.438770124	0.000584363	0.004833852
CRTAM	20.80215195	-3.298999138	0.959572943	-3.437986829	0.000586056	0.004843602
GLIPR5	867.31897	1.510942909	0.439592845	3.437141722	0.000587888	0.004855878
GOLM4	3298.588795	-0.682454187	0.19863912	-3.435648463	0.000591137	0.004879843
CD229	145.1728873	1.018152547	0.296468071	3.434273859	0.000594144	0.00489559
IFIT6	376.6234624	-1.466910814	0.427193442	-3.433832705	0.000595111	0.00489559
RAP2A	2093.65432	0.789355577	0.229843824	3.434312754	0.000594058	0.00489559
MX5	1104.232174	1.751358581	0.509929578	3.434510677	0.000593625	0.00489559
POGK	2254.625516	-0.467120444	0.13603524	-3.433819391	0.000595141	0.00489559
ST3GAL9	1778.149247	-0.408096314	0.118844504	-3.433867795	0.000595034	0.00489559
CCL7	1149.866495	-1.36777841	0.398369046	-3.433445504	0.000595962	0.004899472
AHNAK	1048.318835	0.60628778	0.176627431	3.432579959	0.000597868	0.004912257
OASL5	1010.463863	0.672545688	0.19595196	3.432196789	0.000598713	0.004916321
TLR10	794.712294	-1.301663404	0.379431248	-3.430564595	0.000602327	0.004943098
IFI47	65.74656908	1.463162883	0.426533623	3.430357664	0.000602786	0.004943975
IFIT4	3061.617129	0.487826634	0.142229373	3.429858575	0.000603896	0.004950181
ID5	1802.620423	-1.397840297	0.407711579	-3.428502817	0.00060692	0.004972064
RSAD5	294.6792526	0.484728832	0.141406186	3.427918142	0.000608229	0.004979874
HEATR12	820.9610891	-1.730460786	0.504852602	-3.427655476	0.000608818	0.004981784
DNAJC18	35.39530054	1.050547549	0.30650671	3.427486294	0.000609197	0.004981981
ATXN4	26.13054638	1.63575523	0.477371997	3.426583965	0.000611225	0.004986925
SYTL5	28.50409215	-1.836546396	0.535931706	-3.426829158	0.000610673	0.004986925
SMAP5	1209.014841	-0.810043296	0.236386651	-3.426772593	0.0006108	0.004986925
CTLA2A	5541.347867	-0.735013806	0.214502599	-3.426596275	0.000611197	0.004986925
ERRFI4	2261.85148	1.505185985	0.439314604	3.426214314	0.000612057	0.004990812
MXD4	607.5777779	0.305140287	0.089097394	3.424794749	0.000615264	0.005014044
IFNG	1520.088349	0.749888591	0.219020464	3.423828883	0.000617455	0.005028974
RTP7	832.1824495	-1.220158787	0.356428263	-3.423294148	0.000618671	0.005035952
IL18R4	7036.270253	0.739758453	0.216107253	3.423107937	0.000619095	0.005036479
CTLA2B	2700.87349	0.571028504	0.166850114	3.422404035	0.0006207	0.005046608
RCN6	259.0835582	1.576178133	0.460620764	3.421856453	0.000621951	0.005053851
PTGIR	1320.932025	0.45121547	0.131869153	3.42169081	0.00062233	0.005054001
CCL8	1275.449531	-0.45752541	0.133720321	-3.421509951	0.000622744	0.005054435
MOV13	43.81229025	-0.978875379	0.286123674	-3.421161786	0.000623542	0.005055056
STAT5	336.0818332	1.733533962	0.506705459	3.42118667	0.000623485	0.005055056
ITGAD	550.8429687	-0.378528403	0.11065208	-3.42088826	0.00062417	0.005057218
IRF10	2644.780495	-0.409485905	0.119713765	-3.420541528	0.000624966	0.005060744
EPSTI4	1442.257444	0.541222852	0.158254586	3.419950513	0.000626325	0.005068823
DHX61	16.76047859	2.122053444	0.620992746	3.417195222	0.000632699	0.00511745
MYRFL	8566.703298	0.690129398	0.201975538	3.416895946	0.000633395	0.005120124
SLFN7	1803.028097	-0.357821142	0.10473807	-3.416342697	0.000634683	0.005127582
AS3MT	1941.107199	-0.685183619	0.200601679	-3.415642487	0.000636317	0.005134864
DST	961.1053783	-0.54291986	0.158950903	-3.415645023	0.000636311	0.005134864
KLRK4	1292.588653	-0.929862351	0.272268837	-3.415236067	0.000637268	0.005139574
OAS5	992.4121471	0.483675388	0.141714657	3.413023035	0.000642465	0.005178513
CXCR9	19.61594958	-2.725179924	0.798501866	-3.412866069	0.000642835	0.005178518
TPST5	2564.661042	-0.824991951	0.241802593	-3.411840788	0.000645258	0.005195049
TRIM12C	9066.241732	0.738894683	0.216628277	3.410887505	0.000647518	0.005210253
PALD4	1388.845335	0.474816832	0.139261036	3.409545458	0.000650712	0.005232952
SMYD4	2522.018822	0.621858979	0.182440624	3.408555434	0.000653078	0.005248966
NKG10	78.90443651	-1.936576004	0.568212858	-3.408187577	0.000653959	0.005253035
IL2RA	248.8843055	-1.146061567	0.336345417	-3.407394626	0.000655862	0.005265304
AI847162	4590.4812	-0.779443979	0.228774279	-3.407043755	0.000656706	0.005267131
ISG18	553.4190583	0.748549249	0.219710008	3.406987496	0.000656841	0.005267131
EOMES	2908.850443	0.652885056	0.191668998	3.406315383	0.000658461	0.005277097
HOPX	2732.670033	-0.725494633	0.213032662	-3.405555875	0.000660295	0.005285754
ARL4D	13.19744858	2.132492495	0.626166737	3.405630431	0.000660115	0.005285754
DOCK8	291.5217987	1.419180284	0.416919796	3.403964739	0.000664153	0.005310164
CCR8	589.0063789	1.007712527	0.296065687	3.403678883	0.000664849	0.005310164
IL18RAP	1911.369676	-1.53070938	0.449722627	-3.403674373	0.00066486	0.005310164
CACNB6	303.8731673	-1.809691285	0.531617362	-3.404123745	0.000663767	0.005310164
MYO9	1715.358524	-0.419077702	0.123134874	-3.403403839	0.000665518	0.005312398
PRF4	555.1816815	0.742415954	0.218172546	3.402884399	0.000666785	0.005319478
PTPRF	10945.41845	0.767746426	0.225715623	3.401388062	0.000670446	0.005345642
DDX63	4283.765893	0.925884266	0.272292807	3.400325833	0.000673056	0.005360356
RNF216	2009.228012	-0.526771287	0.154913166	-3.40042942	0.000672801	0.005360356
ITIH8	3263.855721	0.28973789	0.085219865	3.39988676	0.000674138	0.005365921
WDR98	853.0190056	0.479043386	0.140918065	3.39944623	0.000675225	0.005371522
DGKH	741.8520561	0.446470214	0.131350424	3.399077063	0.000676137	0.005375727
ACSBG4	10163.49079	-0.583400479	0.171679804	-3.398189339	0.000678335	0.005390145
VANGL5	74.93843633	-2.006314456	0.590503336	-3.397634415	0.000679712	0.005398029
MAP3K16	1558.298864	-0.481817913	0.141847943	-3.396721174	0.000681984	0.005413008
GRIFIN	453.5139171	1.16575958	0.343235956	3.396379547	0.000682836	0.005416702
KLRC4	76.33191676	1.433415924	0.422121034	3.395746261	0.000684418	0.005423111
USP21	41.03556308	3.291862799	0.969387045	3.395818848	0.000684236	0.005423111
SLC30A7	54.81713248	0.927947432	0.273298779	3.39535887	0.000685387	0.005427723
H2-T27	751.2587207	-0.681635907	0.200772447	-3.395066992	0.000686118	0.005430445
OASL4	63.63253751	1.261930217	0.371923005	3.392987798	0.000691347	0.005468743
RHOC	511.2335678	0.858845562	0.253138353	3.392791143	0.000691844	0.005469584
XAF4	31.50902752	1.706908904	0.503137367	3.392530584	0.000692502	0.005471703
IL18BP	3417.355122	0.66935463	0.19731488	3.392317042	0.000693042	0.005472884
CHSY4	3551.27365	-0.422647332	0.124626713	-3.391306105	0.000695604	0.005481941
ITGA7	2753.453918	-0.414728504	0.122293801	-3.391247155	0.000695753	0.005481941
4930486L24RIK	357.9007536	-0.59596545	0.175713583	-3.391686852	0.000694638	0.005481941
ZBP4	4288.226361	0.367943105	0.108489987	3.391493678	0.000695128	0.005481941
CD51	805.2194763	-0.348486001	0.102795115	-3.390102732	0.000698664	0.005498696
WFIKKN5	160.0769734	-1.581713357	0.46655352	-3.390207744	0.000698397	0.005498696
RIOX5	7383.096137	0.663716985	0.195800278	3.38976528	0.000699525	0.00550238
PTPN7	90.37058685	-1.630664374	0.481309124	-3.387977275	0.000704101	0.005533736
GPX11	859.7122809	-1.48217145	0.4374898	-3.38789944	0.000704301	0.005533736
AGPAT7	1541.296022	-1.726914272	0.509791235	-3.387493063	0.000705345	0.005535734
SLC2A6	9.422160609	2.190759883	0.646692457	3.387637912	0.000704973	0.005535734
P2RY15	7.578613675	-3.979192114	1.174779636	-3.387181724	0.000706146	0.005538919
ZYX	3085.508102	0.464188897	0.137092883	3.385944515	0.000709337	0.005558548
ITGAX	1514.229342	-0.37179407	0.109811287	-3.385754588	0.000709828	0.005558548
S100A13	316.1948945	-0.94833305	0.280095349	-3.385750789	0.000709838	0.005558548
ECM4	1254.794272	0.570449425	0.168529108	3.384871795	0.000712115	0.005573265
PERM4	1907.343322	0.548621028	0.162101157	3.384436234	0.000713246	0.005578999
IFITM13	63.84613921	-1.223878407	0.361693724	-3.383742445	0.00071505	0.005589996
LSP4	58.62600571	1.016197049	0.300347968	3.383399117	0.000715945	0.005593869
CCL6	4759.023139	1.251924045	0.370057188	3.383055607	0.000716841	0.005597751
S1PR8	309.4401101	-2.963685713	0.876097151	-3.382827702	0.000717436	0.005599279
CROT	2642.294455	-0.596545626	0.176384953	-3.382066412	0.000719427	0.005611695
OSTF4	4488.940981	-0.35475464	0.104916994	-3.381288625	0.000721467	0.005624475
FASL	238.1729806	-1.040518696	0.307750145	-3.381050218	0.000722093	0.005626228
ZPBP5	22.72794577	-1.409014062	0.416881302	-3.37989268	0.000725141	0.005646837
NEB	1402.45708	-1.033008151	0.305659012	-3.379609664	0.000725888	0.005649516
IFI27L2A	19.67986562	1.423160487	0.421190054	3.378903357	0.000727756	0.005660907
TM6SF4	2952.22806	-1.411642222	0.417811006	-3.37866213	0.000728395	0.005662733
ITGA4	943.15537	-0.648997506	0.192099402	-3.37844625	0.000728967	0.00566404
OAS1B	158.5261094	0.769664842	0.227847689	3.377979581	0.000730205	0.005670517
RET	1099.664233	0.556355399	0.164766133	3.376636871	0.000733779	0.005695113
CX3CR4	274.0499194	0.51740131	0.153239197	3.376429278	0.000734332	0.005696258
ARHGAP23	2850.189312	-0.271641034	0.080466185	-3.37584086	0.000735905	0.005705297
LY6A	1959.507341	-0.293879985	0.087063442	-3.375469401	0.000736899	0.005709846
A230050P20RIK	157.9401504	1.137061377	0.336913778	3.374932855	0.000738337	0.005717829
HELZ5	6659.623406	0.94829462	0.281069102	3.373884266	0.000741155	0.005729704
SIKE4	199.5438842	-0.77193771	0.228817034	-3.373602458	0.000741914	0.005729704
PARP15	3336.663328	0.744649531	0.220700697	3.374024372	0.000740778	0.005729704
GM36741	396.009198	-0.900831042	0.267020562	-3.373639226	0.000741815	0.005729704
PHF21B	505.4313346	-1.224420587	0.362921956	-3.373784822	0.000741423	0.005729704
IFI207	1002.510244	0.710423639	0.210607593	3.373210006	0.000742973	0.005734718
GGT4	222.8585402	-3.096733159	0.918364043	-3.37201046	0.000746216	0.005756583
IL17RB	2001.666918	0.569418572	0.168888179	3.371571505	0.000747406	0.005762593
EMP4	22991.82942	-0.344607865	0.102286521	-3.369044735	0.000754292	0.005812484
DAXX	955.343099	-2.888321364	0.857510566	-3.368263293	0.000756433	0.005825783
PARP39	310.0799628	0.707517796	0.210094369	3.367619026	0.000758203	0.005835075
PARP44	736.414219	0.70154399	0.208326535	3.367521041	0.000758472	0.005835075
S100A9	302.4595662	1.744577928	0.518105632	3.367224407	0.000759289	0.005838152
RAP1B	2081.758916	-0.431208963	0.128076207	-3.366815542	0.000760415	0.005843608
CCR5	919.1031709	0.6410798	0.190441312	3.366285367	0.000761878	0.005849579
LCN7	118.5154605	-1.37841059	0.4094818	-3.36623164	0.000762027	0.005849579
RRAGD	13.71756843	-2.247858438	0.667940824	-3.365355669	0.00076445	0.005864971
FHL5	302.1998423	-0.826985282	0.245813352	-3.364281372	0.000767433	0.005881412
ZFP470	962.9410685	-1.449944076	0.430978259	-3.364309097	0.000767356	0.005881412
DSP	1135.725455	-0.366181913	0.108877049	-3.363260821	0.000770276	0.005899974
4930453N24RIK	2983.995658	0.766940787	0.228047162	3.363079721	0.000770781	0.005900621
CDC42EP6	10938.58951	0.673552257	0.200318824	3.362401217	0.000772678	0.005911912
BHLHE43	9711.720677	0.397464764	0.118220168	3.362072399	0.000773598	0.005915727
KCNJ11	52.63908399	1.441988862	0.42894651	3.361698551	0.000774646	0.005920512
FCGRT	556.4461128	-0.866031232	0.257637886	-3.361428112	0.000775405	0.005923083
KLRG4	1261.501661	-0.352252276	0.104833808	-3.360101876	0.000779137	0.005948349
ADAMTS17	1094.019147	-1.146476605	0.341301082	-3.359135574	0.000781867	0.005965939
GZMA	199.1110388	0.870342115	0.259180945	3.358048241	0.000784949	0.005986198
GNPTG	854.3157907	0.965772157	0.287631804	3.357668179	0.000786029	0.005991175
CHDH	142.4705222	1.510648092	0.449984015	3.357115014	0.000787603	0.005996652
ADAR	100.0011557	-3.706975518	1.104196612	-3.3571698	0.000787447	0.005996652
GPR71	545.2994055	-0.475997329	0.141802311	-3.356767084	0.000788595	0.006000944
SDC6	144.9478686	-0.994992267	0.296472958	-3.356097887	0.000790506	0.006012219
HEXB	524.8725253	-0.70421184	0.209852769	-3.355742428	0.000791522	0.006016687
MX4	2109.88225	-0.338870246	0.100989492	-3.355500046	0.000792216	0.006018698
PPM1J	7993.741053	1.122212499	0.334458689	3.355309744	0.000792762	0.006019578
H2-Q13	1165.504814	-1.462619386	0.435933556	-3.355142922	0.00079324	0.006019948
OAS6	1356.944661	0.649846645	0.193717171	3.3546156	0.000794753	0.00602817
PLAGL5	753.7281287	-1.017569093	0.303362538	-3.354300436	0.000795659	0.006031777
IRF12	12291.78309	0.567818937	0.169370994	3.352515829	0.000800807	0.006067517
CCR11	118.8955546	2.049149615	0.611364417	3.351764609	0.000802983	0.006080717
UBA10	1020.145903	0.586892765	0.175109186	3.351581826	0.000803513	0.006081447
DNAH20	643.7773896	0.604749726	0.180469411	3.350981882	0.000805256	0.006091349
SLC25A36	893.600809	-0.433344205	0.129335086	-3.350554111	0.000806501	0.006097474
THEMIS	490.4480907	-0.526748259	0.157252924	-3.349688181	0.000809026	0.006113269
CSF4	2453.842841	0.675758571	0.201748889	3.349503309	0.000809566	0.006114054
SERPINB6B	3061.388123	-0.875373787	0.261360572	-3.349295494	0.000810173	0.006115348
ESM4	1146.740796	-0.382534413	0.114230019	-3.348808105	0.0008116	0.006122818
S100A16	6141.713851	-0.670405644	0.200240898	-3.347995598	0.000813983	0.006137493
PHLPP4	3840.412624	0.70688525	0.211154499	3.347715795	0.000814805	0.006138028
PLEK	1116.395357	-0.479869682	0.143344234	-3.347673431	0.00081493	0.006138028
LAD4	151.2385552	0.829483171	0.247852113	3.346685891	0.000817838	0.006156627
AW011741	589.9923714	0.382178828	0.114212388	3.346211689	0.000819238	0.006163855
DAPK5	1992.810745	0.654060131	0.195482437	3.3458767	0.000820229	0.006164689
IFIT1BL5	36.43519892	2.150634669	0.642755726	3.345959565	0.000819984	0.006164689
NCALD	5800.005134	0.668638904	0.199891981	3.345001139	0.000822822	0.006180868
SLFN8	870.4771617	0.762962063	0.228115531	3.344630061	0.000823924	0.006182517
CTSD	333.9966983	0.607613627	0.181660591	3.344774024	0.000823496	0.006182517
LAPTM4B	525.0057138	1.173371269	0.350910459	3.343791098	0.000826419	0.006187992
IFIH4	669.3010333	-1.343097245	0.401652476	-3.343928709	0.00082601	0.006187992
CEP134	929.8419045	-0.50956946	0.152388123	-3.34389223	0.000826118	0.006187992
GM8820	890.1574946	-0.976972572	0.292158718	-3.343978847	0.00082586	0.006187992
FAM241A	15.32453336	-1.760512136	0.52674478	-3.342248849	0.000831025	0.006215838
VAV5	33.6868297	1.038591957	0.31073767	3.342343265	0.000830743	0.006215838
ITGB5	115.4600886	2.081849727	0.62291828	3.342091239	0.000831497	0.006216052
NPTN	495.6424107	-1.550167889	0.463889799	-3.341672725	0.000832752	0.006222112
MED12L	2798.072363	-0.573599986	0.171675239	-3.341192298	0.000834194	0.006229569
BST5	1763.430646	-0.377159708	0.112897403	-3.340729697	0.000835585	0.006236634
FASN	16676.81532	0.903230102	0.270406216	3.340271225	0.000836966	0.006243615
ITGB11	966.9833114	0.502026358	0.150343161	3.33920317	0.000840191	0.006264338
NOTCH6	25.50798798	-1.189640987	0.356283535	-3.339028808	0.000840718	0.006264939
BCAM	995.277853	0.501090781	0.1501203	3.337928177	0.000844056	0.006286465
UBASH3B	1470.909179	0.611439971	0.183192055	3.337699178	0.000844752	0.006288307
CD277	2348.226424	0.578310278	0.173301318	3.337021822	0.000846813	0.006297983
SMS	443.2729201	-0.450417981	0.134977856	-3.336976851	0.00084695	0.006297983
KCNK8	269.3158913	1.259395997	0.377468414	3.336427496	0.000848626	0.006301187
GBP8	2697.327258	0.579097239	0.173568999	3.336409387	0.000848681	0.006301187
14-sep	1186.683376	-0.567319513	0.170039751	-3.336393457	0.00084873	0.006301187
ILDR4	1190.103691	-0.64066797	0.192035378	-3.336197614	0.000849328	0.00630229
ANXA9	1028.978727	-0.91067708	0.273067286	-3.334991505	0.00085302	0.00632634
CAR5B	514.5100059	0.389635777	0.116842317	3.334714583	0.00085387	0.006329294
TRAFD4	6.234299889	-3.670457319	1.10074388	-3.334524395	0.000854454	0.006330276
GUCY1B4	336.555796	1.193845848	0.358049563	3.334303319	0.000855134	0.006331963
ARNT5	447.7199327	-0.403564991	0.121040599	-3.334129149	0.000855669	0.006332584
ART2A-PS	818.0266198	-0.500798865	0.150211024	-3.333968792	0.000856163	0.006332893
CTIF	174.8508082	-0.788442305	0.236509223	-3.333664092	0.000857101	0.00633649
CDC45	2397.728253	0.384951522	0.115480513	3.333476036	0.000857681	0.006337432
CHIT4	646.7683043	-0.543350667	0.163036829	-3.332686666	0.000860118	0.006350073
DRC4	491.3028004	-3.442948953	1.033190775	-3.332345814	0.000861172	0.006350073
ROM4	2006.092563	-0.40154499	0.120500158	-3.332319198	0.000861254	0.006350073
GJB5	934.0015785	0.713136183	0.214014313	3.332189206	0.000861657	0.006350073
TBX24	1226.147181	0.928391359	0.278602348	3.33231707	0.000861261	0.006350073
TRAPPC6A	1890.365477	0.236017284	0.070852864	3.331090226	0.000865066	0.006371847
GBP14	29.33855659	-2.984635522	0.896115725	-3.330636253	0.000866477	0.006378074
HSD11B4	2919.42045	0.863219657	0.259184191	3.330525888	0.000866821	0.006378074
CAMK2N4	57.94803838	-2.448226805	0.735168185	-3.330158804	0.000867965	0.006383138
ABRACL	3.683569909	4.456655396	1.338498088	3.329594143	0.000869727	0.006392741
IKZF7	961.389319	0.660383499	0.198403216	3.328491902	0.000873175	0.006414728
JAML	208.6428205	0.864914607	0.259868242	3.328281291	0.000873836	0.006416217
GM5550	3.915114392	-5.511095079	1.655944275	-3.328067956	0.000874505	0.00641777
NOD4	655.369818	0.528326948	0.158768567	3.327654582	0.000875804	0.0064214
ASB5	147.6793435	0.678657425	0.203946864	3.327618836	0.000875916	0.0064214
IFI216	4045.959599	1.411253285	0.42416863	3.327104331	0.000877535	0.006426546
HSH2D	775.8013187	-0.462561915	0.139025743	-3.327167374	0.000877337	0.006426546
CBX9	163.9841198	-0.603112491	0.181364539	-3.325415732	0.000882868	0.006462217
AK6	581.5860469	-0.41712696	0.125447	-3.325125034	0.000883789	0.006462217
LDLR	165.4891864	-3.058110706	0.919692295	-3.325145511	0.000883724	0.006462217
COBLL4	2208.242302	0.668396651	0.201033653	3.32479981	0.00088482	0.006466386
PDGFB	2930.942789	-0.402243082	0.121043231	-3.323135698	0.000890116	0.006489416
GBP9	757.3113574	-0.644712402	0.19399404	-3.323361911	0.000889394	0.006489416
GPR149	79.41169133	-0.667321235	0.200813939	-3.323082237	0.000890287	0.006489416
LIF	2305.95993	-0.370425567	0.111452976	-3.323604082	0.000888623	0.006489416
GABARAPL5	1323.876805	-0.851533148	0.256241467	-3.323166851	0.000890017	0.006489416
ALS5	16.11018744	-1.752074147	0.527313799	-3.322640431	0.000891698	0.006496324
IRGM4	181.8398419	-1.064072854	0.320349401	-3.321600889	0.000895026	0.006517185
S1PR7	1164.306495	0.586606178	0.176732071	3.319183524	0.000902811	0.006567046
SOCS5	595.7273952	-0.600322783	0.180860296	-3.319262424	0.000902556	0.006567046
PENK	1203.334906	-0.385389762	0.116118742	-3.318928145	0.000903637	0.006569646
CHIL8	1331.373708	-0.525280743	0.158292132	-3.318426102	0.000905263	0.006578055
CYTH7	881.7466819	-0.676395214	0.203885043	-3.317532291	0.000908164	0.006588891
2900097C17RIK	4767.108463	-0.341642462	0.102980488	-3.317545559	0.000908121	0.006588891
TRIM28	638.1452224	-0.519416675	0.156555905	-3.31777121	0.000907388	0.006588891
P3H7	818.2055115	0.414452106	0.124965731	3.316526081	0.000911441	0.006609242
CNN6	304.8050835	-1.957120678	0.590261097	-3.315686378	0.000914184	0.006625704
DNAJC11	475.199601	-0.534138547	0.161156521	-3.314408521	0.000918372	0.006652622
GZMK	5146.444508	0.845016435	0.255040108	3.31326881	0.000922123	0.006676342
GLUD4	1622.248042	-0.496854315	0.150048163	-3.311298887	0.00092864	0.006720053
EIF2AK5	418.578217	-0.836909868	0.252794448	-3.310633894	0.000930849	0.006732565
TTN	2759.955672	0.319462177	0.096504477	3.31033531	0.000931843	0.006736276
COL20A4	1892.199125	0.459727466	0.138942245	3.308766651	0.000937079	0.006770638
CYB5R7	1860.71548	-0.435113196	0.131509233	-3.308613286	0.000937592	0.006770857
SBNO5	3484.526569	0.705437989	0.213227868	3.308376135	0.000938387	0.006773104
AHR	740.9934501	0.333272109	0.10074286	3.308146185	0.000939158	0.00677518
TAPBP	1939.877557	0.57195776	0.172920824	3.307628013	0.000940897	0.006784235
GM19588	3414.934763	0.471494862	0.14259191	3.306603168	0.000944346	0.006788151
ATP10A	1887.901312	0.711743831	0.215240869	3.306731819	0.000943912	0.006788151
CLDND5	3845.036364	-1.296530396	0.392088452	-3.306729357	0.00094392	0.006788151
TMPRSS16	3156.128803	0.469095653	0.141849713	3.306990499	0.000943041	0.006788151
TNFRSF7	21.62863198	-2.394310387	0.723982153	-3.307140066	0.000942538	0.006788151
TRIM30D	1297.487886	0.465226197	0.140674244	3.307117099	0.000942615	0.006788151
SALL5	309.5641562	-0.538029426	0.162725779	-3.306356428	0.000945178	0.006790649
HIVEP6	397.2187965	0.533192907	0.161278125	3.306046045	0.000946225	0.006794693
HIPK5	14.66780244	-1.907680295	0.577067753	-3.305816838	0.000947	0.006796772
ZNFX4	31.43133839	1.278477315	0.386815236	3.305136914	0.0009493	0.006809795
GM4954	3114.213735	0.558853904	0.169136454	3.304159979	0.000952615	0.006830076
RPL22L4	821.7610607	0.769980499	0.233281221	3.300653591	0.000964599	0.006905475
RAG4	14947.98423	-0.456131606	0.138194447	-3.300650758	0.000964609	0.006905475
IRGM5	58.39112434	-2.164055434	0.655597962	-3.300887984	0.000963794	0.006905475
FBXL5	108.6208497	0.749036289	0.226946764	3.300493368	0.00096515	0.006905823
AW112013	728.5815812	-0.888883302	0.269399088	-3.299503753	0.000968559	0.006923149
SERPINB12	327.5883929	-0.433677755	0.131434664	-3.299569096	0.000968334	0.006923149
MCTP5	36.465342	-1.480493088	0.448925488	-3.297859283	0.000974249	0.006960272
LRRC35	661.5300462	-3.193037713	0.968381198	-3.297294205	0.000976212	0.006970739
2510009E07RIK	94.20915441	0.736970457	0.223558906	3.29653813	0.000978843	0.006982415
CLIP5	275.3185312	0.662523388	0.200974824	3.296549164	0.000978805	0.006982415
PML	453.2223591	-2.529627897	0.76743887	-3.296194652	0.000980041	0.006987402
RUNX5	234.1102688	-1.744994021	0.529420112	-3.29604785	0.000980553	0.0069875
LIMD4	1736.846217	-0.754015543	0.228785834	-3.295726533	0.000981675	0.006991942
D16ERTD472E	154.0277651	0.691566288	0.209873432	3.295158809	0.000983661	0.007002525
GIMAP10	600.2811606	-0.460930239	0.139914229	-3.294377139	0.000986401	0.007018465
RAP1GAP5	98.16970524	-0.684078553	0.20766394	-3.294161487	0.000987158	0.007020289
TSPAN5	2369.301286	0.492111589	0.149446604	3.292892423	0.000991624	0.007048476
ZFP632	286.2827717	0.602880698	0.18310633	3.292516958	0.000992949	0.007054317
PADI7	206.8329266	-0.968614564	0.294304954	-3.291193537	0.000997633	0.007069638
MSC	676.0728357	-0.566108296	0.172011005	-3.291116723	0.000997905	0.007069638
DTX7	35.02785762	1.121902311	0.340888509	3.291112138	0.000997921	0.007069638
SUGT4	1675.300527	0.502336894	0.152611706	3.291601338	0.000996187	0.007069638
PPP1R3B	4350.344225	-0.630966847	0.191722585	-3.291040785	0.000998174	0.007069638
PDCD1LG5	208.714233	1.618428224	0.491808573	3.290768629	0.000999141	0.007069638
GALNT6	1092.805963	-0.656414689	0.199469346	-3.290804839	0.000999012	0.007069638
FAM131B	1072.83028	0.769769763	0.233911591	3.290857712	0.000998824	0.007069638
CLYBL	1392.276409	-0.932796994	0.283485245	-3.290460474	0.001000236	0.007073815
DTX3L	278.680572	1.250790865	0.380260818	3.289297251	0.001004379	0.007099536
RACGAP4	1242.834966	0.52087255	0.158393574	3.288470214	0.001007334	0.007116838
BAIAP6	349.9788609	0.647884316	0.197029486	3.28826071	0.001008084	0.007118549
GGH	2722.816896	-0.690758965	0.210099519	-3.287770329	0.001009842	0.007127368
TRIM30A	720.5893279	-0.467532497	0.14222785	-3.287207785	0.001011861	0.007138028
RORA	791.2697988	-0.62634504	0.190574099	-3.28662208	0.001013968	0.007149291
PARP13	8460.156033	-0.870035758	0.264766232	-3.286052572	0.00101602	0.00716016
IQGAP5	96.78771463	-1.094338934	0.333050942	-3.285800446	0.00101693	0.007162971
COLQ	86.54640219	1.315159831	0.40030056	3.285430901	0.001018265	0.007168771
9330175E14RIK	141.8113785	-1.821510734	0.554501768	-3.284950275	0.001020004	0.007177406
SLC25A24	1465.190406	0.790320021	0.240642498	3.28420802	0.001022694	0.007192726
HERC9	766.050908	0.451356441	0.137443915	3.283931785	0.001023697	0.007196169
ACTR6	4067.195207	-0.618510201	0.188369353	-3.283496977	0.001025277	0.007203666
4933412E12RIK	416.6857741	3.152439998	0.960127742	3.283354768	0.001025795	0.007203691
AMER4	2020.022959	-0.405116661	0.123414763	-3.28256241	0.001028682	0.007220349
RIOK6	1860.505315	-0.254170449	0.077434515	-3.282392219	0.001029303	0.007221093
1500009L16RIK	281.4414291	0.509272092	0.15516222	3.282191329	0.001030037	0.007222625
[truncated: 15,827 more rows]
