# Supplementary material for: Splicing factor SRSF1 is essential for CD8 T cell function and host antigen-specific viral immunity
Source: Front Immunol. 2022 Sep 16;13:906355. doi: 10.3389/fimmu.2022.906355 (PMC9523749; doi:10.3389/fimmu.2022.906355)
Supplement: Supplementary file 7 [file DataSheet_1.csv]

Category	CategoryID	GO	Description	PARENT_GO	LogP	Enrichment	Z-score	#TotalGeneInLibrary	#GeneInGO	#GeneInHitList	#GeneInGOAndHitList	%InGO	STDV %InGO	GeneID	Hits	Log(q-value)	GeneList
GO Biological Processes	19	GO:0009615	response to virus		-26	6.6	16	20638	300	532	51	9.6	1.3	12051|12525|15957|15958|15959|15978|16155|16411|16523|17454|17472|18646|18854|19106|20128|20304|20371|20597|20846|20847|23961|23962|54123|54396|56417|58185|58203|66824|66878|67775|69550|71586|76933|80285|80861|94094|112419|170743|209200|217069|230073|231655|234311|246727|246728|246730|276950|319278|320910|667370|100038882	Bcl3|Cd8a|Ifit1|Ifit2|Ifit3|Ifng|Il10rb|Itgax|Kcnj8|Mov10|Gbp4|Prf1|Pml|Eif2ak2|Trim30a|Ccl5|Foxp3|Smpd1|Stat1|Stat2|Oas1b|Oasl2|Irf7|Irgm2|Adar|Rsad2|Zbp1|Pycard|Riok3|Rtp4|Bst2|Ifih1|Ifi27l2a|Parp9|Dhx58|Trim34a|Ifit1bl2|Tlr7|Dtx3l|Trim25|Ddx58|Oasl1|Ddx60|Oas3|Oas2|Oas1a|Slfn8|Shfl|Itgb8|Ifit3b|Isg15	-22	MyList
GO Biological Processes	19	GO:0051607	defense response to virus		-26	7.3	16	20638	246	532	46	8.6	1.2	12525|15957|15958|15959|15978|16155|16411|16523|17454|17472|18646|18854|19106|20128|20304|20371|20846|20847|23961|23962|54123|56417|58185|58203|66824|66878|67775|69550|71586|80285|80861|94094|112419|170743|209200|217069|230073|231655|234311|246727|246728|246730|276950|319278|667370|100038882	Cd8a|Ifit1|Ifit2|Ifit3|Ifng|Il10rb|Itgax|Kcnj8|Mov10|Gbp4|Prf1|Pml|Eif2ak2|Trim30a|Ccl5|Foxp3|Stat1|Stat2|Oas1b|Oasl2|Irf7|Adar|Rsad2|Zbp1|Pycard|Riok3|Rtp4|Bst2|Ifih1|Parp9|Dhx58|Trim34a|Ifit1bl2|Tlr7|Dtx3l|Trim25|Ddx58|Oasl1|Ddx60|Oas3|Oas2|Oas1a|Slfn8|Shfl|Ifit3b|Isg15	-22	MyList
GO Biological Processes	19	GO:0140546	defense response to symbiont		-26	7.3	16	20638	246	532	46	8.6	1.2	12525|15957|15958|15959|15978|16155|16411|16523|17454|17472|18646|18854|19106|20128|20304|20371|20846|20847|23961|23962|54123|56417|58185|58203|66824|66878|67775|69550|71586|80285|80861|94094|112419|170743|209200|217069|230073|231655|234311|246727|246728|246730|276950|319278|667370|100038882	Cd8a|Ifit1|Ifit2|Ifit3|Ifng|Il10rb|Itgax|Kcnj8|Mov10|Gbp4|Prf1|Pml|Eif2ak2|Trim30a|Ccl5|Foxp3|Stat1|Stat2|Oas1b|Oasl2|Irf7|Adar|Rsad2|Zbp1|Pycard|Riok3|Rtp4|Bst2|Ifih1|Parp9|Dhx58|Trim34a|Ifit1bl2|Tlr7|Dtx3l|Trim25|Ddx58|Oasl1|Ddx60|Oas3|Oas2|Oas1a|Slfn8|Shfl|Ifit3b|Isg15	-22	MyList
GO Biological Processes	19	GO:0031347	regulation of defense response		-17	3.8	11	20638	566	532	55	10	1.3	12703|12772|12774|13011|13024|13051|14598|15944|15951|15978|16174|16177|16184|16641|16643|16835|17472|18413|18619|18854|19373|19883|20302|20304|20371|20723|20821|20846|24110|27007|50905|52392|54123|54396|54698|56417|58203|66824|66878|70110|80285|80861|84544|100340|107607|171285|209200|216161|225825|229898|230073|231712|434341|547253|100033459	Socs1|Ccr2|Ccr5|Cst7|Ctla2a|Cx3cr1|Ggt1|Irgm1|Ifi204|Ifng|Il18rap|Il1r1|Il2ra|Klrc1|Klrd1|Ldlr|Gbp4|Osm|Penk|Pml|Rag1|Rora|Ccl3|Ccl5|Foxp3|Serpinb9|Trim21|Stat1|Usp18|Klrk1|Il17rb|Macir|Irf7|Irgm2|Crtam|Adar|Zbp1|Pycard|Riok3|Ifi35|Parp9|Dhx58|Cd96|Smpdl3b|Nod1|Havcr2|Dtx3l|Sbno2|Cd226|Gbp5|Ddx58|Trafd1|Nlrc5|Parp14|Ifi208	-13	MyList
GO Biological Processes	19	GO:0002831	regulation of response to biotic stimulus		-16	5.1	12	20638	297	532	39	7.3	1.1	12703|15944|15951|15978|16174|16641|16643|17472|18854|20304|20371|20723|20821|20846|27007|54123|54396|54698|56417|58203|60533|66824|66878|70110|80285|80861|84544|100340|107607|171285|209200|225825|229898|230073|231712|234311|434341|547253|100033459	Socs1|Irgm1|Ifi204|Ifng|Il18rap|Klrc1|Klrd1|Gbp4|Pml|Ccl5|Foxp3|Serpinb9|Trim21|Stat1|Klrk1|Irf7|Irgm2|Crtam|Adar|Zbp1|Cd274|Pycard|Riok3|Ifi35|Parp9|Dhx58|Cd96|Smpdl3b|Nod1|Havcr2|Dtx3l|Cd226|Gbp5|Ddx58|Trafd1|Ddx60|Nlrc5|Parp14|Ifi208	-13	MyList
GO Biological Processes	19	GO:0045088	regulation of innate immune response		-13	5.9	11	20638	184	532	28	5.3	0.97	12703|15944|15951|16174|16641|16643|20723|20821|27007|54123|54396|54698|56417|58203|66824|66878|70110|80285|80861|84544|100340|171285|225825|229898|231712|434341|547253|100033459	Socs1|Irgm1|Ifi204|Il18rap|Klrc1|Klrd1|Serpinb9|Trim21|Klrk1|Irf7|Irgm2|Crtam|Adar|Zbp1|Pycard|Riok3|Ifi35|Parp9|Dhx58|Cd96|Smpdl3b|Havcr2|Cd226|Gbp5|Trafd1|Nlrc5|Parp14|Ifi208	-9.9	MyList
GO Biological Processes	19	GO:0035456	response to interferon-beta		-13	11	13	20638	58	532	17	3.2	0.76	15944|15951|15957|15959|16145|20846|22213|54396|60440|69550|100702|240327|319278|327959|620913|623121|100033459	Irgm1|Ifi204|Ifit1|Ifit3|Igtp|Stat1|Ube2g2|Irgm2|Iigp1|Bst2|Gbp6|Gm4951|Shfl|Xaf1|Gm12185|Ifi213|Ifi208	-9.8	MyList
GO Biological Processes	19	GO:0034341	response to interferon-gamma		-13	6.8	11	20638	137	532	24	4.5	0.9	12540|12703|15944|15978|17472|20302|20303|20304|20821|20846|22793|54396|69550|69635|74117|80285|100702|229898|236573|319278|434341|547253|626578|634650	Cdc42|Socs1|Irgm1|Ifng|Gbp4|Ccl3|Ccl4|Ccl5|Trim21|Stat1|Zyx|Irgm2|Bst2|Dapk1|Actr3|Parp9|Gbp6|Gbp5|Gbp9|Shfl|Nlrc5|Parp14|Gbp10|Gbp11	-9.6	MyList
GO Biological Processes	19	GO:0044403	biological process involved in symbiotic interaction		-13	4	9.7	20638	390	532	40	7.5	1.1	11793|12774|15944|15978|16337|16410|16852|17069|18854|19106|20128|20303|20304|20597|20723|20821|20846|23961|23962|54396|56417|58185|58203|67955|69550|72179|73158|94094|100702|209387|217069|231655|236573|246727|246728|246730|319236|319278|671535|100038882	Atg5|Ccr5|Irgm1|Ifng|Insr|Itgav|Lgals1|Ly6e|Pml|Eif2ak2|Trim30a|Ccl4|Ccl5|Smpd1|Serpinb9|Trim21|Stat1|Oas1b|Oasl2|Irgm2|Adar|Rsad2|Zbp1|Sugt1|Bst2|Fbxl2|Larp1|Trim34a|Gbp6|Trim30d|Trim25|Oasl1|Gbp9|Oas3|Oas2|Oas1a|Trim12c|Shfl|Parp10|Isg15	-9.6	MyList
GO Biological Processes	19	GO:0071346	cellular response to interferon-gamma		-12	7.2	11	20638	113	532	21	3.9	0.84	12540|12703|15944|15978|17472|20302|20303|20304|20846|22793|54396|69635|74117|80285|100702|229898|236573|434341|547253|626578|634650	Cdc42|Socs1|Irgm1|Ifng|Gbp4|Ccl3|Ccl4|Ccl5|Stat1|Zyx|Irgm2|Dapk1|Actr3|Parp9|Gbp6|Gbp5|Gbp9|Nlrc5|Parp14|Gbp10|Gbp11	-8.7	MyList
GO Biological Processes	19	GO:1903900	regulation of viral life cycle		-12	6.1	10	20638	153	532	24	4.5	0.9	16852|17069|18854|19106|20128|20304|20821|23961|23962|56417|58185|69550|73158|94094|209387|217069|231655|246727|246728|246730|319236|319278|671535|100038882	Lgals1|Ly6e|Pml|Eif2ak2|Trim30a|Ccl5|Trim21|Oas1b|Oasl2|Adar|Rsad2|Bst2|Larp1|Trim34a|Trim30d|Trim25|Oasl1|Oas3|Oas2|Oas1a|Trim12c|Shfl|Parp10|Isg15	-8.6	MyList
GO Biological Processes	19	GO:0048525	negative regulation of viral process		-12	8.1	11	20638	91	532	19	3.6	0.8	17069|18854|19106|20304|20821|20846|23961|23962|56417|58185|69550|217069|231655|246727|246728|246730|319278|671535|100038882	Ly6e|Pml|Eif2ak2|Ccl5|Trim21|Stat1|Oas1b|Oasl2|Adar|Rsad2|Bst2|Trim25|Oasl1|Oas3|Oas2|Oas1a|Shfl|Parp10|Isg15	-8.6	MyList
GO Biological Processes	19	GO:0043903	regulation of biological process involved in symbiotic interaction		-12	5.5	9.9	20638	184	532	26	4.9	0.93	16410|16852|17069|18854|19106|20128|20304|20821|20846|23961|23962|56417|58185|69550|73158|94094|209387|217069|231655|246727|246728|246730|319236|319278|671535|100038882	Itgav|Lgals1|Ly6e|Pml|Eif2ak2|Trim30a|Ccl5|Trim21|Stat1|Oas1b|Oasl2|Adar|Rsad2|Bst2|Larp1|Trim34a|Trim30d|Trim25|Oasl1|Oas3|Oas2|Oas1a|Trim12c|Shfl|Parp10|Isg15	-8.6	MyList
KEGG Pathway	24	mmu05164	Influenza A		-12	5.7	10	20638	171	532	25	4.7	0.92	14103|14104|15978|16391|17858|18854|19106|20304|20846|20847|22035|23961|26413|54123|56417|58185|66824|71586|170743|214531|217069|230073|246727|246728|246730	Fasl|Fasn|Ifng|Irf9|Mx2|Pml|Eif2ak2|Ccl5|Stat1|Stat2|Tnfsf10|Oas1b|Mapk1|Irf7|Adar|Rsad2|Pycard|Ifih1|Tlr7|Tmprss13|Trim25|Ddx58|Oas3|Oas2|Oas1a	-8.5	MyList
GO Biological Processes	19	GO:0050792	regulation of viral process		-12	5.7	10	20638	171	532	25	4.7	0.92	16852|17069|18854|19106|20128|20304|20821|20846|23961|23962|56417|58185|69550|73158|94094|209387|217069|231655|246727|246728|246730|319236|319278|671535|100038882	Lgals1|Ly6e|Pml|Eif2ak2|Trim30a|Ccl5|Trim21|Stat1|Oas1b|Oasl2|Adar|Rsad2|Bst2|Larp1|Trim34a|Trim30d|Trim25|Oasl1|Oas3|Oas2|Oas1a|Trim12c|Shfl|Parp10|Isg15	-8.5	MyList
GO Biological Processes	19	GO:0016032	viral process		-11	4.1	9.1	20638	322	532	34	6.4	1.1	11793|12774|15978|16337|16410|16852|17069|18854|19106|20128|20303|20304|20597|20821|20846|23961|23962|56417|58185|58203|69550|72179|73158|94094|209387|217069|231655|246727|246728|246730|319236|319278|671535|100038882	Atg5|Ccr5|Ifng|Insr|Itgav|Lgals1|Ly6e|Pml|Eif2ak2|Trim30a|Ccl4|Ccl5|Smpd1|Trim21|Stat1|Oas1b|Oasl2|Adar|Rsad2|Zbp1|Bst2|Fbxl2|Larp1|Trim34a|Trim30d|Trim25|Oasl1|Oas3|Oas2|Oas1a|Trim12c|Shfl|Parp10|Isg15	-8.4	MyList
GO Biological Processes	19	GO:0035458	cellular response to interferon-beta		-11	12	12	20638	47	532	14	2.6	0.69	15944|15951|15957|15959|16145|20846|22213|54396|60440|100702|240327|620913|623121|100033459	Irgm1|Ifi204|Ifit1|Ifit3|Igtp|Stat1|Ube2g2|Irgm2|Iigp1|Gbp6|Gm4951|Gm12185|Ifi213|Ifi208	-8.1	MyList
KEGG Pathway	24	ko05164	Influenza A		-11	5.5	9.6	20638	168	532	24	4.5	0.9	14103|15978|16391|17858|18854|19106|20304|20846|20847|22035|23961|26413|54123|56417|58185|66824|71586|170743|214531|217069|230073|246727|246728|246730	Fasl|Ifng|Irf9|Mx2|Pml|Eif2ak2|Ccl5|Stat1|Stat2|Tnfsf10|Oas1b|Mapk1|Irf7|Adar|Rsad2|Pycard|Ifih1|Tlr7|Tmprss13|Trim25|Ddx58|Oas3|Oas2|Oas1a	-8	MyList
GO Biological Processes	19	GO:0019058	viral life cycle		-11	4.7	9.2	20638	231	532	28	5.3	0.97	11793|16410|16852|17069|18854|19106|20128|20304|20597|20821|23961|23962|56417|58185|69550|72179|73158|94094|209387|217069|231655|246727|246728|246730|319236|319278|671535|100038882	Atg5|Itgav|Lgals1|Ly6e|Pml|Eif2ak2|Trim30a|Ccl5|Smpd1|Trim21|Oas1b|Oasl2|Adar|Rsad2|Bst2|Fbxl2|Larp1|Trim34a|Trim30d|Trim25|Oasl1|Oas3|Oas2|Oas1a|Trim12c|Shfl|Parp10|Isg15	-7.9	MyList
GO Biological Processes	19	GO:0001817	regulation of cytokine production		-11	2.8	8	20638	722	532	52	9.8	1.3	11793|12051|12334|12703|12772|12774|13051|15951|15978|16177|16182|16410|16453|17472|18413|18854|19106|19883|20128|20302|20303|20304|20320|20371|20846|22163|27007|50905|52392|54123|54698|57765|58185|58205|60533|66824|66878|68279|71586|74155|80861|84544|107607|114128|170743|171285|225825|229898|230073|320910|434215|100038882	Atg5|Bcl3|Capn2|Socs1|Ccr2|Ccr5|Cx3cr1|Ifi204|Ifng|Il1r1|Il18r1|Itgav|Jak3|Gbp4|Osm|Pml|Eif2ak2|Rora|Trim30a|Ccl3|Ccl4|Ccl5|Nptn|Foxp3|Stat1|Tnfrsf4|Klrk1|Il17rb|Macir|Irf7|Crtam|Tbx21|Rsad2|Pdcd1lg2|Cd274|Pycard|Riok3|Mcoln2|Ifih1|Errfi1|Dhx58|Cd96|Nod1|Laptm4b|Tlr7|Havcr2|Cd226|Gbp5|Ddx58|Itgb8|Lrrc32|Isg15	-7.6	MyList
GO Biological Processes	19	GO:0045071	negative regulation of viral genome replication		-11	11	11	20638	51	532	14	2.6	0.69	19106|20304|23961|23962|56417|58185|69550|231655|246727|246728|246730|319278|671535|100038882	Eif2ak2|Ccl5|Oas1b|Oasl2|Adar|Rsad2|Bst2|Oasl1|Oas3|Oas2|Oas1a|Shfl|Parp10|Isg15	-7.6	MyList
KEGG Pathway	24	mmu05162	Measles		-10	5.9	9.4	20638	138	532	21	3.9	0.84	12444|14103|14104|15978|16184|16391|16453|17858|19106|20846|20847|22035|23961|54123|56417|71586|170743|230073|246727|246728|246730	Ccnd2|Fasl|Fasn|Ifng|Il2ra|Irf9|Jak3|Mx2|Eif2ak2|Stat1|Stat2|Tnfsf10|Oas1b|Irf7|Adar|Ifih1|Tlr7|Ddx58|Oas3|Oas2|Oas1a	-7.3	MyList
GO Biological Processes	19	GO:0031349	positive regulation of defense response		-9.8	4.2	8.4	20638	259	532	28	5.3	0.97	12772|12774|15944|15951|15978|16174|16643|16835|18413|18619|20302|20304|27007|50905|54123|54396|54698|58203|66824|66878|70110|80285|107607|171285|225825|229898|434341|100033459	Ccr2|Ccr5|Irgm1|Ifi204|Ifng|Il18rap|Klrd1|Ldlr|Osm|Penk|Ccl3|Ccl5|Klrk1|Il17rb|Irf7|Irgm2|Crtam|Zbp1|Pycard|Riok3|Ifi35|Parp9|Nod1|Havcr2|Cd226|Gbp5|Nlrc5|Ifi208	-6.8	MyList
KEGG Pathway	24	ko05162	Measles		-9.5	5.7	9	20638	136	532	20	3.8	0.82	12444|14103|15978|16184|16391|16453|17858|19106|20846|20847|22035|23961|54123|56417|71586|170743|230073|246727|246728|246730	Ccnd2|Fasl|Ifng|Il2ra|Irf9|Jak3|Mx2|Eif2ak2|Stat1|Stat2|Tnfsf10|Oas1b|Irf7|Adar|Ifih1|Tlr7|Ddx58|Oas3|Oas2|Oas1a	-6.6	MyList
GO Biological Processes	19	GO:0032103	positive regulation of response to external stimulus		-9.3	3.4	7.8	20638	405	532	35	6.6	1.1	12772|12774|12977|13143|15944|15951|15978|16174|16643|16835|18413|18591|20302|20303|20304|26413|27007|50905|54123|54396|54698|58203|66824|66878|70110|70839|80285|80861|107607|171285|225825|229898|234311|434341|100033459	Ccr2|Ccr5|Csf1|Dapk2|Irgm1|Ifi204|Ifng|Il18rap|Klrd1|Ldlr|Osm|Pdgfb|Ccl3|Ccl4|Ccl5|Mapk1|Klrk1|Il17rb|Irf7|Irgm2|Crtam|Zbp1|Pycard|Riok3|Ifi35|P2ry12|Parp9|Dhx58|Nod1|Havcr2|Cd226|Gbp5|Ddx60|Nlrc5|Ifi208	-6.4	MyList
GO Biological Processes	19	GO:0002833	positive regulation of response to biotic stimulus		-9.2	5.2	8.6	20638	156	532	21	3.9	0.84	15944|15951|16174|16643|27007|54123|54396|54698|58203|60533|66824|66878|70110|80285|80861|171285|225825|229898|234311|434341|100033459	Irgm1|Ifi204|Il18rap|Klrd1|Klrk1|Irf7|Irgm2|Crtam|Zbp1|Cd274|Pycard|Riok3|Ifi35|Parp9|Dhx58|Havcr2|Cd226|Gbp5|Ddx60|Nlrc5|Ifi208	-6.3	MyList
GO Biological Processes	19	GO:0045089	positive regulation of innate immune response		-9	6	8.8	20638	116	532	18	3.4	0.78	15944|15951|16174|16643|27007|54123|54396|54698|58203|66824|66878|70110|80285|171285|225825|229898|434341|100033459	Irgm1|Ifi204|Il18rap|Klrd1|Klrk1|Irf7|Irgm2|Crtam|Zbp1|Pycard|Riok3|Ifi35|Parp9|Havcr2|Cd226|Gbp5|Nlrc5|Ifi208	-6.1	MyList
GO Biological Processes	19	GO:0042110	T cell activation		-8.9	2.9	7.3	20638	528	532	40	7.5	1.1	11793|12051|12393|12506|12525|12703|12772|13024|13813|15978|16182|16184|16410|16411|16414|16453|16641|16852|19373|19883|20304|20371|21838|22163|54519|54698|57765|58185|58205|60533|66824|171285|209488|210757|235320|244234|269023|270152|381924|434215	Atg5|Bcl3|Runx2|Cd48|Cd8a|Socs1|Ccr2|Ctla2a|Eomes|Ifng|Il18r1|Il2ra|Itgav|Itgax|Itgb2|Jak3|Klrc1|Lgals1|Rag1|Rora|Ccl5|Foxp3|Thy1|Tnfrsf4|Apbb1ip|Crtam|Tbx21|Rsad2|Pdcd1lg2|Cd274|Pycard|Havcr2|Hsh2d|Themis|Zbtb16|Scart2|Zfp608|Jaml|Itgad|Lrrc32	-6.1	MyList
GO Biological Processes	19	GO:0045069	regulation of viral genome replication		-8.5	7	8.9	20638	83	532	15	2.8	0.72	19106|20304|23961|23962|56417|58185|69550|73158|231655|246727|246728|246730|319278|671535|100038882	Eif2ak2|Ccl5|Oas1b|Oasl2|Adar|Rsad2|Bst2|Larp1|Oasl1|Oas3|Oas2|Oas1a|Shfl|Parp10|Isg15	-5.7	MyList
GO Biological Processes	19	GO:0002683	negative regulation of immune system process		-8.4	3.2	7.3	20638	417	532	34	6.4	1.1	12703|12772|12946|13011|15902|15978|16184|16453|16641|16643|16835|20371|20723|20821|21838|22163|54698|56417|57765|58205|60533|66878|69376|72828|80861|84544|100340|171285|231712|238377|269023|434215|434341|547253	Socs1|Ccr2|Cr1l|Cst7|Id2|Ifng|Il2ra|Jak3|Klrc1|Klrd1|Ldlr|Foxp3|Serpinb9|Trim21|Thy1|Tnfrsf4|Crtam|Adar|Tbx21|Pdcd1lg2|Cd274|Riok3|Zpbp2|Ubash3b|Dhx58|Cd96|Smpdl3b|Havcr2|Trafd1|Gpr68|Zfp608|Lrrc32|Nlrc5|Parp14	-5.6	MyList
GO Biological Processes	19	GO:0002697	regulation of immune effector process		-8.4	3.1	7.2	20638	439	532	35	6.6	1.1	11793|12772|12946|15007|15042|15978|16174|16177|16182|16414|16453|16641|16643|17472|18854|20304|20371|20723|20846|22163|27007|54698|57765|58185|66824|66878|69376|80285|80861|84544|171285|209200|225825|230073|234311	Atg5|Ccr2|Cr1l|H2-Q10|H2-T24|Ifng|Il18rap|Il1r1|Il18r1|Itgb2|Jak3|Klrc1|Klrd1|Gbp4|Pml|Ccl5|Foxp3|Serpinb9|Stat1|Tnfrsf4|Klrk1|Crtam|Tbx21|Rsad2|Pycard|Riok3|Zpbp2|Parp9|Dhx58|Cd96|Havcr2|Dtx3l|Cd226|Ddx58|Ddx60	-5.6	MyList
GO Biological Processes	19	GO:0019079	viral genome replication		-8.1	5.7	8.2	20638	116	532	17	3.2	0.76	11793|19106|20304|23961|23962|56417|58185|69550|72179|73158|231655|246727|246728|246730|319278|671535|100038882	Atg5|Eif2ak2|Ccl5|Oas1b|Oasl2|Adar|Rsad2|Bst2|Fbxl2|Larp1|Oasl1|Oas3|Oas2|Oas1a|Shfl|Parp10|Isg15	-5.4	MyList
GO Biological Processes	19	GO:0019221	cytokine-mediated signaling pathway		-7.9	3.2	7.1	20638	373	532	31	5.8	1	12703|12772|12977|13051|13601|15944|15978|16155|16174|16177|16182|16453|18413|18591|19268|20302|20303|20304|20846|20847|22032|54123|54396|56417|58203|60440|66824|80285|246728|434341|547253	Socs1|Ccr2|Csf1|Cx3cr1|Ecm1|Irgm1|Ifng|Il10rb|Il18rap|Il1r1|Il18r1|Jak3|Osm|Pdgfb|Ptprf|Ccl3|Ccl4|Ccl5|Stat1|Stat2|Traf4|Irf7|Irgm2|Adar|Zbp1|Iigp1|Pycard|Parp9|Oas2|Nlrc5|Parp14	-5.2	MyList
GO Biological Processes	19	GO:0060333	interferon-gamma-mediated signaling pathway		-7.6	15	10	20638	21	532	8	1.5	0.53	12703|15944|15978|20846|54396|80285|434341|547253	Socs1|Irgm1|Ifng|Stat1|Irgm2|Parp9|Nlrc5|Parp14	-4.8	MyList
GO Biological Processes	19	GO:0032609	interferon-gamma production		-7.4	5.1	7.6	20638	130	532	17	3.2	0.76	12051|12772|13813|16174|16177|16182|20371|27007|54698|58205|60533|66824|84544|170743|171285|225825|100038882	Bcl3|Ccr2|Eomes|Il18rap|Il1r1|Il18r1|Foxp3|Klrk1|Crtam|Pdcd1lg2|Cd274|Pycard|Cd96|Tlr7|Havcr2|Cd226|Isg15	-4.6	MyList
Reactome Gene Sets	6	R-MMU-1169410	Antiviral mechanism by IFN-stimulated genes		-7.2	11	9.3	20638	31	532	9	1.7	0.56	17858|19106|24110|74153|112419|217069|230073|231655|100038882	Mx2|Eif2ak2|Usp18|Uba7|Ifit1bl2|Trim25|Ddx58|Oasl1|Isg15	-4.5	MyList
GO Biological Processes	19	GO:0045824	negative regulation of innate immune response		-7.1	7.2	8.1	20638	65	532	12	2.3	0.64	16641|16643|20723|20821|56417|80861|84544|100340|171285|231712|434341|547253	Klrc1|Klrd1|Serpinb9|Trim21|Adar|Dhx58|Cd96|Smpdl3b|Havcr2|Trafd1|Nlrc5|Parp14	-4.4	MyList
Reactome Gene Sets	6	R-MMU-913531	Interferon Signaling		-7.1	7.2	8.1	20638	65	532	12	2.3	0.64	12703|15978|16391|17858|19106|24110|74153|112419|217069|230073|231655|100038882	Socs1|Ifng|Irf9|Mx2|Eif2ak2|Usp18|Uba7|Ifit1bl2|Trim25|Ddx58|Oasl1|Isg15	-4.4	MyList
GO Biological Processes	19	GO:0060759	regulation of response to cytokine stimulus		-7	5.1	7.4	20638	122	532	16	3	0.74	12703|12977|13601|15944|16177|19268|54123|54396|56417|58203|66824|71586|80285|230073|434341|547253	Socs1|Csf1|Ecm1|Irgm1|Il1r1|Ptprf|Irf7|Irgm2|Adar|Zbp1|Pycard|Ifih1|Parp9|Ddx58|Nlrc5|Parp14	-4.3	MyList
GO Biological Processes	19	GO:0060760	positive regulation of response to cytokine stimulus		-7	7.9	8.3	20638	54	532	11	2.1	0.62	12977|15944|16177|54123|54396|58203|71586|80285|230073|434341|547253	Csf1|Irgm1|Il1r1|Irf7|Irgm2|Zbp1|Ifih1|Parp9|Ddx58|Nlrc5|Parp14	-4.3	MyList
GO Biological Processes	19	GO:0043068	positive regulation of programmed cell death		-6.8	2.5	6.1	20638	602	532	39	7.3	1.1	11603|11785|12334|12540|12774|13033|13143|13163|13244|14103|14938|15958|15978|16401|16412|16453|18105|18413|18646|18854|19106|19268|19713|20302|20304|20379|20597|22035|26408|27007|54711|58203|60533|65106|66824|67609|69635|109700|235320	Agrn|Apbb1|Capn2|Cdc42|Ccr5|Ctsd|Dapk2|Daxx|Degs1|Fasl|Gzma|Ifit2|Ifng|Itga4|Itgb1|Jak3|Nqo2|Osm|Prf1|Pml|Eif2ak2|Ptprf|Ret|Ccl3|Ccl5|Sfrp4|Smpd1|Tnfsf10|Map3k5|Klrk1|Plagl2|Zbp1|Cd274|Arl6ip5|Pycard|4930453N24Rik|Dapk1|Itga1|Zbtb16	-4.2	MyList
KEGG Pathway	24	mmu04060	Cytokine-cytokine receptor interaction		-6.8	3.4	6.6	20638	270	532	24	4.5	0.9	12772|12774|12776|12977|13051|14103|14104|15978|16155|16174|16177|16182|16184|16878|18413|18591|20302|20303|20304|22035|22163|50905|80901|227288	Ccr2|Ccr5|Ccr8|Csf1|Cx3cr1|Fasl|Fasn|Ifng|Il10rb|Il18rap|Il1r1|Il18r1|Il2ra|Lif|Osm|Pdgfb|Ccl3|Ccl4|Ccl5|Tnfsf10|Tnfrsf4|Il17rb|Cxcr6|Cxcr1	-4.1	MyList
GO Biological Processes	19	GO:0002832	negative regulation of response to biotic stimulus		-6.8	5.7	7.4	20638	96	532	14	2.6	0.69	16641|16643|20371|20723|20821|56417|66878|80861|84544|100340|171285|231712|434341|547253	Klrc1|Klrd1|Foxp3|Serpinb9|Trim21|Adar|Riok3|Dhx58|Cd96|Smpdl3b|Havcr2|Trafd1|Nlrc5|Parp14	-4.1	MyList
GO Biological Processes	19	GO:0043065	positive regulation of apoptotic process		-6.7	2.5	6.1	20638	586	532	38	7.1	1.1	11603|11785|12334|12540|12774|13033|13143|13163|13244|14103|14938|15958|15978|16401|16412|16453|18105|18413|18854|19106|19268|19713|20302|20304|20379|20597|22035|26408|27007|54711|58203|60533|65106|66824|67609|69635|109700|235320	Agrn|Apbb1|Capn2|Cdc42|Ccr5|Ctsd|Dapk2|Daxx|Degs1|Fasl|Gzma|Ifit2|Ifng|Itga4|Itgb1|Jak3|Nqo2|Osm|Pml|Eif2ak2|Ptprf|Ret|Ccl3|Ccl5|Sfrp4|Smpd1|Tnfsf10|Map3k5|Klrk1|Plagl2|Zbp1|Cd274|Arl6ip5|Pycard|4930453N24Rik|Dapk1|Itga1|Zbtb16	-4	MyList
GO Biological Processes	19	GO:0034340	response to type I interferon		-6.7	8.4	8.2	20638	46	532	10	1.9	0.59	20597|20846|20847|54123|56417|58203|246728|319278|434341|100038882	Smpd1|Stat1|Stat2|Irf7|Adar|Zbp1|Oas2|Shfl|Nlrc5|Isg15	-4	MyList
GO Biological Processes	19	GO:0051701	biological process involved in interaction with host		-6.6	4.5	6.9	20638	146	532	17	3.2	0.76	11793|12774|15944|16337|16410|16852|17069|18854|20128|20597|20723|20821|54396|94094|209387|217069|319236	Atg5|Ccr5|Irgm1|Insr|Itgav|Lgals1|Ly6e|Pml|Trim30a|Smpd1|Serpinb9|Trim21|Irgm2|Trim34a|Trim30d|Trim25|Trim12c	-4	MyList
GO Biological Processes	19	GO:0042832	defense response to protozoan		-6.6	9.7	8.5	20638	36	532	9	1.7	0.56	12051|15978|17472|54396|60440|100702|236573|626578|634650	Bcl3|Ifng|Gbp4|Irgm2|Iigp1|Gbp6|Gbp9|Gbp10|Gbp11	-4	MyList
Reactome Gene Sets	6	R-MMU-1169408	ISG15 antiviral mechanism		-6.6	11	8.9	20638	27	532	8	1.5	0.53	17858|19106|24110|74153|112419|217069|230073|100038882	Mx2|Eif2ak2|Usp18|Uba7|Ifit1bl2|Trim25|Ddx58|Isg15	-4	MyList
KEGG Pathway	24	mmu04650	Natural killer cell mediated cytotoxicity		-6.6	4.7	7	20638	131	532	16	3	0.74	12506|14103|14104|14939|15007|15978|16414|16641|16643|18646|19057|22035|22325|23900|26413|27007	Cd48|Fasl|Fasn|Gzmb|H2-Q10|Ifng|Itgb2|Klrc1|Klrd1|Prf1|Ppp3cc|Tnfsf10|Vav2|Hcst|Mapk1|Klrk1	-4	MyList
WikiPathways	27	WP6	Integrin-mediated Cell Adhesion		-6.6	5.4	7.2	20638	100	532	14	2.6	0.69	12334|12540|16401|16410|16411|16412|16414|22325|22793|26413|109700|215449|320910|381924	Capn2|Cdc42|Itga4|Itgav|Itgax|Itgb1|Itgb2|Vav2|Zyx|Mapk1|Itga1|Rap1b|Itgb8|Itgad	-4	MyList
GO Biological Processes	19	GO:0001819	positive regulation of cytokine production		-6.5	2.7	6.1	20638	452	532	32	6	1	12051|12772|12774|15951|15978|16177|16182|18413|19106|19883|20302|20303|20304|20371|20846|27007|50905|54123|54698|58185|60533|66824|66878|68279|71586|80861|107607|170743|171285|225825|229898|230073	Bcl3|Ccr2|Ccr5|Ifi204|Ifng|Il1r1|Il18r1|Osm|Eif2ak2|Rora|Ccl3|Ccl4|Ccl5|Foxp3|Stat1|Klrk1|Il17rb|Irf7|Crtam|Rsad2|Cd274|Pycard|Riok3|Mcoln2|Ifih1|Dhx58|Nod1|Tlr7|Havcr2|Cd226|Gbp5|Ddx58	-4	MyList
GO Biological Processes	19	GO:0031348	negative regulation of defense response		-6.5	3.7	6.6	20638	220	532	21	3.9	0.84	13011|13024|13051|16184|16641|16643|16835|19883|20371|20723|20821|52392|56417|66878|80861|84544|100340|171285|231712|434341|547253	Cst7|Ctla2a|Cx3cr1|Il2ra|Klrc1|Klrd1|Ldlr|Rora|Foxp3|Serpinb9|Trim21|Macir|Adar|Riok3|Dhx58|Cd96|Smpdl3b|Havcr2|Trafd1|Nlrc5|Parp14	-4	MyList
GO Biological Processes	19	GO:0032649	regulation of interferon-gamma production		-6.5	5	7.1	20638	116	532	15	2.8	0.72	12051|12772|16177|16182|20371|27007|54698|58205|60533|66824|84544|170743|171285|225825|100038882	Bcl3|Ccr2|Il1r1|Il18r1|Foxp3|Klrk1|Crtam|Pdcd1lg2|Cd274|Pycard|Cd96|Tlr7|Havcr2|Cd226|Isg15	-4	MyList
KEGG Pathway	24	ko04060	Cytokine-cytokine receptor interaction		-6.5	3.4	6.4	20638	261	532	23	4.3	0.88	12772|12774|12776|12977|13051|14103|15978|16155|16174|16177|16182|16184|16878|18413|18591|20302|20303|20304|22035|22163|50905|80901|227288	Ccr2|Ccr5|Ccr8|Csf1|Cx3cr1|Fasl|Ifng|Il10rb|Il18rap|Il1r1|Il18r1|Il2ra|Lif|Osm|Pdgfb|Ccl3|Ccl4|Ccl5|Tnfsf10|Tnfrsf4|Il17rb|Cxcr6|Cxcr1	-3.9	MyList
GO Biological Processes	19	GO:0050688	regulation of defense response to virus		-6.4	6.3	7.4	20638	74	532	12	2.3	0.64	15978|17472|18854|20304|20371|20846|66824|66878|80285|80861|209200|230073	Ifng|Gbp4|Pml|Ccl5|Foxp3|Stat1|Pycard|Riok3|Parp9|Dhx58|Dtx3l|Ddx58	-3.9	MyList
KEGG Pathway	24	ko04621	NOD-like receptor signaling pathway		-6.4	4.1	6.6	20638	169	532	18	3.4	0.78	11793|15951|16391|18797|20304|20846|20847|23961|26413|54123|66824|67955|93739|107607|229898|246727|246728|246730	Atg5|Ifi204|Irf9|Plcb3|Ccl5|Stat1|Stat2|Oas1b|Mapk1|Irf7|Pycard|Sugt1|Gabarapl2|Nod1|Gbp5|Oas3|Oas2|Oas1a	-3.9	MyList
GO Biological Processes	19	GO:0050798	activated T cell proliferation		-6.3	7.8	7.8	20638	50	532	10	1.9	0.59	16184|16411|16414|16453|54698|58205|60533|66824|381924|434215	Il2ra|Itgax|Itgb2|Jak3|Crtam|Pdcd1lg2|Cd274|Pycard|Itgad|Lrrc32	-3.8	MyList
KEGG Pathway	24	mmu04621	NOD-like receptor signaling pathway		-6.3	4.1	6.6	20638	172	532	18	3.4	0.78	11793|15951|16391|18797|20304|20846|20847|23961|26413|54123|66824|67955|93739|107607|229898|246727|246728|246730	Atg5|Ifi204|Irf9|Plcb3|Ccl5|Stat1|Stat2|Oas1b|Mapk1|Irf7|Pycard|Sugt1|Gabarapl2|Nod1|Gbp5|Oas3|Oas2|Oas1a	-3.8	MyList
GO Biological Processes	19	GO:0050777	negative regulation of immune response		-6.2	4.2	6.6	20638	156	532	17	3.2	0.76	12772|12946|16453|16641|16643|20371|20723|20821|56417|57765|80861|84544|100340|171285|231712|434341|547253	Ccr2|Cr1l|Jak3|Klrc1|Klrd1|Foxp3|Serpinb9|Trim21|Adar|Tbx21|Dhx58|Cd96|Smpdl3b|Havcr2|Trafd1|Nlrc5|Parp14	-3.7	MyList
GO Biological Processes	19	GO:0001562	response to protozoan		-6.2	8.7	8	20638	40	532	9	1.7	0.56	12051|15978|17472|54396|60440|100702|236573|626578|634650	Bcl3|Ifng|Gbp4|Irgm2|Iigp1|Gbp6|Gbp9|Gbp10|Gbp11	-3.7	MyList
GO Biological Processes	19	GO:0007249	I-kappaB kinase/NF-kappaB signaling		-6.1	3.6	6.2	20638	216	532	20	3.8	0.82	12051|13051|14103|19883|20128|20196|20198|20821|20846|22032|22035|66824|66878|76589|94094|107607|170743|209387|217069|319236	Bcl3|Cx3cr1|Fasl|Rora|Trim30a|S100a13|S100a4|Trim21|Stat1|Traf4|Tnfsf10|Pycard|Riok3|Unc5cl|Trim34a|Nod1|Tlr7|Trim30d|Trim25|Trim12c	-3.6	MyList
GO Biological Processes	19	GO:0010942	positive regulation of cell death		-6	2.3	5.6	20638	672	532	40	7.5	1.1	11603|11785|12334|12540|12774|13033|13143|13163|13244|14103|14938|15958|15978|16401|16412|16453|18105|18413|18646|18854|19106|19268|19713|20302|20304|20379|20597|22035|26408|27007|54711|58203|60533|65106|66824|67609|69635|107607|109700|235320	Agrn|Apbb1|Capn2|Cdc42|Ccr5|Ctsd|Dapk2|Daxx|Degs1|Fasl|Gzma|Ifit2|Ifng|Itga4|Itgb1|Jak3|Nqo2|Osm|Prf1|Pml|Eif2ak2|Ptprf|Ret|Ccl3|Ccl5|Sfrp4|Smpd1|Tnfsf10|Map3k5|Klrk1|Plagl2|Zbp1|Cd274|Arl6ip5|Pycard|4930453N24Rik|Dapk1|Nod1|Itga1|Zbtb16	-3.6	MyList
GO Biological Processes	19	GO:0002250	adaptive immune response		-6	2.4	5.6	20638	599	532	37	7	1.1	12051|12506|12525|12526|12772|12946|13813|14939|15007|15042|15978|16068|16174|16177|16182|16453|16641|16643|18034|18646|19373|19883|20371|20723|27007|54123|54698|57765|58185|58205|60533|66824|68279|75345|171285|210757|225825	Bcl3|Cd48|Cd8a|Cd8b1|Ccr2|Cr1l|Eomes|Gzmb|H2-Q10|H2-T24|Ifng|Il18bp|Il18rap|Il1r1|Il18r1|Jak3|Klrc1|Klrd1|Nfkb2|Prf1|Rag1|Rora|Foxp3|Serpinb9|Klrk1|Irf7|Crtam|Tbx21|Rsad2|Pdcd1lg2|Cd274|Pycard|Mcoln2|Slamf7|Havcr2|Themis|Cd226	-3.5	MyList
GO Biological Processes	19	GO:0001959	regulation of cytokine-mediated signaling pathway		-5.9	4.8	6.6	20638	112	532	14	2.6	0.69	12703|12977|13601|15944|16177|19268|54123|54396|56417|58203|66824|80285|434341|547253	Socs1|Csf1|Ecm1|Irgm1|Il1r1|Ptprf|Irf7|Irgm2|Adar|Zbp1|Pycard|Parp9|Nlrc5|Parp14	-3.5	MyList
GO Biological Processes	19	GO:0060700	regulation of ribonuclease activity		-5.9	16	9.1	20638	15	532	6	1.1	0.46	23961|23962|231655|246727|246728|246730	Oas1b|Oasl2|Oasl1|Oas3|Oas2|Oas1a	-3.5	MyList
GO Biological Processes	19	GO:0060330	regulation of response to interferon-gamma		-5.9	16	9.1	20638	15	532	6	1.1	0.46	12703|15944|54396|80285|434341|547253	Socs1|Irgm1|Irgm2|Parp9|Nlrc5|Parp14	-3.5	MyList
GO Biological Processes	19	GO:0060334	regulation of interferon-gamma-mediated signaling pathway		-5.9	16	9.1	20638	15	532	6	1.1	0.46	12703|15944|54396|80285|434341|547253	Socs1|Irgm1|Irgm2|Parp9|Nlrc5|Parp14	-3.5	MyList
GO Biological Processes	19	GO:0002521	leukocyte differentiation		-5.9	2.4	5.5	20638	608	532	37	7	1.1	11622|11793|12051|12393|12525|12703|12772|12977|13024|13813|14104|15902|15978|16182|16184|16453|16641|16852|16878|19373|19883|20302|20304|20371|54698|57765|58185|70747|72828|100201|210757|216161|235320|238377|244234|269023|320910	Ahr|Atg5|Bcl3|Runx2|Cd8a|Socs1|Ccr2|Csf1|Ctla2a|Eomes|Fasn|Id2|Ifng|Il18r1|Il2ra|Jak3|Klrc1|Lgals1|Lif|Rag1|Rora|Ccl3|Ccl5|Foxp3|Crtam|Tbx21|Rsad2|Tspan2|Ubash3b|Tmem64|Themis|Sbno2|Zbtb16|Gpr68|Scart2|Zfp608|Itgb8	-3.4	MyList
WikiPathways	27	WP1253	Type II interferon signaling (IFNG)		-5.8	9.4	7.9	20638	33	532	8	1.5	0.53	12703|15958|15978|16391|19106|20846|20847|100038882	Socs1|Ifit2|Ifng|Irf9|Eif2ak2|Stat1|Stat2|Isg15	-3.4	MyList
GO Biological Processes	19	GO:0045785	positive regulation of cell adhesion		-5.8	2.6	5.6	20638	443	532	30	5.6	1	12703|12772|12774|12977|15978|16184|16401|16410|16412|16414|16453|16852|16878|18591|19373|19713|20194|20304|20371|20443|21838|54519|58205|60533|66824|68813|70839|76709|171285|235320	Socs1|Ccr2|Ccr5|Csf1|Ifng|Il2ra|Itga4|Itgav|Itgb1|Itgb2|Jak3|Lgals1|Lif|Pdgfb|Rag1|Ret|S100a10|Ccl5|Foxp3|St3gal4|Thy1|Apbb1ip|Pdcd1lg2|Cd274|Pycard|Dock5|P2ry12|Arpc2|Havcr2|Zbtb16	-3.3	MyList
GO Biological Processes	19	GO:0035455	response to interferon-alpha		-5.8	11	8.2	20638	24	532	7	1.3	0.49	15951|15957|15958|15959|19106|56417|69550	Ifi204|Ifit1|Ifit2|Ifit3|Eif2ak2|Adar|Bst2	-3.3	MyList
KEGG Pathway	24	ko04650	Natural killer cell mediated cytotoxicity		-5.7	4.6	6.4	20638	118	532	14	2.6	0.69	12506|14103|14939|15978|16414|16641|16643|18646|19057|22035|22325|23900|26413|27007	Cd48|Fasl|Gzmb|Ifng|Itgb2|Klrc1|Klrd1|Prf1|Ppp3cc|Tnfsf10|Vav2|Hcst|Mapk1|Klrk1	-3.2	MyList
GO Biological Processes	19	GO:0006471	protein ADP-ribosylation		-5.6	8.9	7.6	20638	35	532	8	1.5	0.53	11871|15978|80285|101187|109979|243771|547253|671535	Art2a|Ifng|Parp9|Parp11|Art3|Parp12|Parp14|Parp10	-3.2	MyList
GO Biological Processes	19	GO:0002456	T cell mediated immunity		-5.6	4.3	6.2	20638	136	532	15	2.8	0.72	12525|12772|14939|15007|15042|16174|16177|16182|16641|16643|18646|20371|20723|57765|58185	Cd8a|Ccr2|Gzmb|H2-Q10|H2-T24|Il18rap|Il1r1|Il18r1|Klrc1|Klrd1|Prf1|Foxp3|Serpinb9|Tbx21|Rsad2	-3.2	MyList
GO Biological Processes	19	GO:0030217	T cell differentiation		-5.6	3	5.7	20638	293	532	23	4.3	0.88	11793|12051|12393|12525|12703|12772|13024|13813|15978|16182|16184|16453|16641|19373|19883|20371|54698|57765|58185|210757|235320|244234|269023	Atg5|Bcl3|Runx2|Cd8a|Socs1|Ccr2|Ctla2a|Eomes|Ifng|Il18r1|Il2ra|Jak3|Klrc1|Rag1|Rora|Foxp3|Crtam|Tbx21|Rsad2|Themis|Zbtb16|Scart2|Zfp608	-3.2	MyList
GO Biological Processes	19	GO:0006954	inflammatory response		-5.6	2.2	5.3	20638	726	532	41	7.7	1.2	12772|12774|12977|13011|13024|13051|13601|14598|15978|16174|16177|16182|16184|16410|16412|16414|16835|18413|19222|19883|20302|20303|20304|20371|20723|22163|24110|50905|52392|58203|66824|70110|70747|80901|84544|100340|170743|171285|216161|229898|241447	Ccr2|Ccr5|Csf1|Cst7|Ctla2a|Cx3cr1|Ecm1|Ggt1|Ifng|Il18rap|Il1r1|Il18r1|Il2ra|Itgav|Itgb1|Itgb2|Ldlr|Osm|Ptgir|Rora|Ccl3|Ccl4|Ccl5|Foxp3|Serpinb9|Tnfrsf4|Usp18|Il17rb|Macir|Zbp1|Pycard|Ifi35|Tspan2|Cxcr6|Cd96|Smpdl3b|Tlr7|Havcr2|Sbno2|Gbp5|Cers6	-3.2	MyList
KEGG Pathway	24	mmu05160	Hepatitis C		-5.5	4.2	6.1	20638	139	532	15	2.8	0.72	14104|15957|16391|16835|19053|19106|20846|20847|23961|26413|54123|230073|246727|246728|246730	Fasn|Ifit1|Irf9|Ldlr|Ppp2cb|Eif2ak2|Stat1|Stat2|Oas1b|Mapk1|Irf7|Ddx58|Oas3|Oas2|Oas1a	-3.1	MyList
GO Biological Processes	19	GO:0050900	leukocyte migration		-5.5	2.8	5.5	20638	364	532	26	4.9	0.93	12540|12772|12977|13051|13143|13601|15978|16177|16401|16412|16414|18591|20302|20303|20304|20443|21838|26413|54698|57765|66824|68279|70839|109700|227288|270152	Cdc42|Ccr2|Csf1|Cx3cr1|Dapk2|Ecm1|Ifng|Il1r1|Itga4|Itgb1|Itgb2|Pdgfb|Ccl3|Ccl4|Ccl5|St3gal4|Thy1|Mapk1|Crtam|Tbx21|Pycard|Mcoln2|P2ry12|Itga1|Cxcr1|Jaml	-3.1	MyList
GO Biological Processes	19	GO:0002715	regulation of natural killer cell mediated immunity		-5.5	7.3	7.1	20638	48	532	9	1.7	0.56	16174|16641|16643|20723|27007|54698|84544|171285|225825	Il18rap|Klrc1|Klrd1|Serpinb9|Klrk1|Crtam|Cd96|Havcr2|Cd226	-3.1	MyList
GO Biological Processes	19	GO:0001961	positive regulation of cytokine-mediated signaling pathway		-5.5	7.3	7.1	20638	48	532	9	1.7	0.56	12977|15944|16177|54123|54396|58203|80285|434341|547253	Csf1|Irgm1|Il1r1|Irf7|Irgm2|Zbp1|Parp9|Nlrc5|Parp14	-3.1	MyList
KEGG Pathway	24	ko05168	Herpes simplex infection		-5.5	3.4	5.8	20638	215	532	19	3.6	0.8	13163|14103|15007|15042|15957|15978|16391|18854|19106|20304|20846|20847|23961|54123|71586|230073|246727|246728|246730	Daxx|Fasl|H2-Q10|H2-T24|Ifit1|Ifng|Irf9|Pml|Eif2ak2|Ccl5|Stat1|Stat2|Oas1b|Irf7|Ifih1|Ddx58|Oas3|Oas2|Oas1a	-3.1	MyList
KEGG Pathway	24	mmu05168	Herpes simplex infection		-5.5	3.4	5.8	20638	215	532	19	3.6	0.8	13163|14103|15007|15042|15957|15978|16391|18854|19106|20304|20846|20847|23961|54123|71586|230073|246727|246728|246730	Daxx|Fasl|H2-Q10|H2-T24|Ifit1|Ifng|Irf9|Pml|Eif2ak2|Ccl5|Stat1|Stat2|Oas1b|Irf7|Ifih1|Ddx58|Oas3|Oas2|Oas1a	-3.1	MyList
GO Biological Processes	19	GO:0045123	cellular extravasation		-5.5	5.7	6.6	20638	75	532	11	2.1	0.62	12772|13051|16177|16401|16412|16414|20304|20443|21838|109700|270152	Ccr2|Cx3cr1|Il1r1|Itga4|Itgb1|Itgb2|Ccl5|St3gal4|Thy1|Itga1|Jaml	-3.1	MyList
GO Biological Processes	19	GO:0032069	regulation of nuclease activity		-5.4	10	7.7	20638	27	532	7	1.3	0.49	14938|23961|23962|231655|246727|246728|246730	Gzma|Oas1b|Oasl2|Oasl1|Oas3|Oas2|Oas1a	-3	MyList
GO Biological Processes	19	GO:0051090	regulation of DNA-binding transcription factor activity		-5.4	2.6	5.4	20638	416	532	28	5.3	0.97	13051|13813|15258|15902|16174|16182|16414|19106|20128|20371|20379|20821|20893|22163|26413|66824|71751|94094|94353|107607|171285|209387|217069|226169|230073|319236|434341|671535	Cx3cr1|Eomes|Hipk2|Id2|Il18rap|Il18r1|Itgb2|Eif2ak2|Trim30a|Foxp3|Sfrp4|Trim21|Bhlhe40|Tnfrsf4|Mapk1|Pycard|Map3k13|Trim34a|Hmgn3|Nod1|Havcr2|Trim30d|Trim25|Pprc1|Ddx58|Trim12c|Nlrc5|Parp10	-3	MyList
GO Biological Processes	19	GO:0140289	protein mono-ADP-ribosylation		-5.3	18	9	20638	11	532	5	0.94	0.42	80285|101187|243771|547253|671535	Parp9|Parp11|Parp12|Parp14|Parp10	-3	MyList
GO Biological Processes	19	GO:0002706	regulation of lymphocyte mediated immunity		-5.3	3.5	5.8	20638	200	532	18	3.4	0.78	12772|15007|15042|15978|16174|16177|16182|16641|16643|20371|20723|27007|54698|57765|58185|84544|171285|225825	Ccr2|H2-Q10|H2-T24|Ifng|Il18rap|Il1r1|Il18r1|Klrc1|Klrd1|Foxp3|Serpinb9|Klrk1|Crtam|Tbx21|Rsad2|Cd96|Havcr2|Cd226	-3	MyList
WikiPathways	27	WP2292	Chemokine signaling pathway		-5.3	3.6	5.8	20638	181	532	17	3.2	0.76	12540|12772|12774|12776|13051|16453|18797|20302|20303|20304|20846|20847|22325|26413|80901|215449|227288	Cdc42|Ccr2|Ccr5|Ccr8|Cx3cr1|Jak3|Plcb3|Ccl3|Ccl4|Ccl5|Stat1|Stat2|Vav2|Mapk1|Cxcr6|Rap1b|Cxcr1	-3	MyList
GO Biological Processes	19	GO:0043122	regulation of I-kappaB kinase/NF-kappaB signaling		-5.3	3.6	5.8	20638	182	532	17	3.2	0.76	14103|19883|20128|20196|20198|20821|20846|22032|22035|66824|66878|76589|94094|107607|209387|217069|319236	Fasl|Rora|Trim30a|S100a13|S100a4|Trim21|Stat1|Traf4|Tnfsf10|Pycard|Riok3|Unc5cl|Trim34a|Nod1|Trim30d|Trim25|Trim12c	-3	MyList
GO Biological Processes	19	GO:0032647	regulation of interferon-alpha production		-5.3	9.7	7.5	20638	28	532	7	1.3	0.49	17472|20846|54123|71586|170743|171285|230073	Gbp4|Stat1|Irf7|Ifih1|Tlr7|Havcr2|Ddx58	-2.9	MyList
GO Biological Processes	19	GO:0031341	regulation of cell killing		-5.2	4.2	6	20638	128	532	14	2.6	0.69	12774|12946|15007|15042|15978|16174|16641|16643|18646|20723|27007|54698|171285|225825	Ccr5|Cr1l|H2-Q10|H2-T24|Ifng|Il18rap|Klrc1|Klrd1|Prf1|Serpinb9|Klrk1|Crtam|Havcr2|Cd226	-2.9	MyList
GO Biological Processes	19	GO:1903131	mononuclear cell differentiation		-5.2	2.5	5.3	20638	471	532	30	5.6	1	11622|11793|12051|12393|12525|12703|12772|12977|13024|13813|14104|15902|15978|16182|16184|16453|16641|16852|19373|19883|20371|54698|57765|58185|210757|235320|238377|244234|269023|320910	Ahr|Atg5|Bcl3|Runx2|Cd8a|Socs1|Ccr2|Csf1|Ctla2a|Eomes|Fasn|Id2|Ifng|Il18r1|Il2ra|Jak3|Klrc1|Lgals1|Rag1|Rora|Foxp3|Crtam|Tbx21|Rsad2|Themis|Zbtb16|Gpr68|Scart2|Zfp608|Itgb8	-2.9	MyList
GO Biological Processes	19	GO:0002703	regulation of leukocyte mediated immunity		-5.2	3.1	5.5	20638	265	532	21	3.9	0.84	12772|15007|15042|15978|16174|16177|16182|16414|16453|16641|16643|20371|20723|27007|54698|57765|58185|84544|171285|225825|230073	Ccr2|H2-Q10|H2-T24|Ifng|Il18rap|Il1r1|Il18r1|Itgb2|Jak3|Klrc1|Klrd1|Foxp3|Serpinb9|Klrk1|Crtam|Tbx21|Rsad2|Cd96|Havcr2|Cd226|Ddx58	-2.9	MyList
KEGG Pathway	24	ko04062	Chemokine signaling pathway		-5.2	3.6	5.7	20638	185	532	17	3.2	0.76	12540|12772|12774|12776|13051|16453|18797|20302|20303|20304|20846|20847|22325|26413|80901|215449|227288	Cdc42|Ccr2|Ccr5|Ccr8|Cx3cr1|Jak3|Plcb3|Ccl3|Ccl4|Ccl5|Stat1|Stat2|Vav2|Mapk1|Cxcr6|Rap1b|Cxcr1	-2.9	MyList
GO Biological Processes	19	GO:0007229	integrin-mediated signaling pathway		-5.2	4.8	6.1	20638	96	532	12	2.3	0.64	16401|16410|16411|16412|16414|21838|22793|56193|109700|320910|381924|100038882	Itga4|Itgav|Itgax|Itgb1|Itgb2|Thy1|Zyx|Plek|Itga1|Itgb8|Itgad|Isg15	-2.9	MyList
GO Biological Processes	19	GO:0032102	negative regulation of response to external stimulus		-5.1	2.6	5.3	20638	381	532	26	4.9	0.93	12297|13011|13024|13051|16184|16641|16643|16835|18591|19883|20352|20371|20723|20821|52392|56417|66878|72828|80861|84544|100340|171285|216350|231712|434341|547253	Cacnb3|Cst7|Ctla2a|Cx3cr1|Il2ra|Klrc1|Klrd1|Ldlr|Pdgfb|Rora|Sema4b|Foxp3|Serpinb9|Trim21|Macir|Adar|Riok3|Ubash3b|Dhx58|Cd96|Smpdl3b|Havcr2|Tspan8|Trafd1|Nlrc5|Parp14	-2.8	MyList
GO Biological Processes	19	GO:0001818	negative regulation of cytokine production		-5.1	3	5.4	20638	270	532	21	3.9	0.84	12051|13051|15978|16453|17472|18854|20128|20320|20371|22163|52392|57765|58205|60533|66824|74155|80861|84544|114128|171285|434215	Bcl3|Cx3cr1|Ifng|Jak3|Gbp4|Pml|Trim30a|Nptn|Foxp3|Tnfrsf4|Macir|Tbx21|Pdcd1lg2|Cd274|Pycard|Errfi1|Dhx58|Cd96|Laptm4b|Havcr2|Lrrc32	-2.8	MyList
GO Biological Processes	19	GO:0030155	regulation of cell adhesion		-5.1	2.1	5	20638	735	532	40	7.5	1.1	11482|12703|12772|12774|12977|13837|15978|16184|16401|16410|16412|16414|16453|16852|16878|18591|18854|19373|19713|20194|20304|20371|20443|21838|54519|54698|57765|58205|60533|66824|67784|68813|70839|72828|76709|171285|235320|235611|269023|434215	Acvrl1|Socs1|Ccr2|Ccr5|Csf1|Epha3|Ifng|Il2ra|Itga4|Itgav|Itgb1|Itgb2|Jak3|Lgals1|Lif|Pdgfb|Pml|Rag1|Ret|S100a10|Ccl5|Foxp3|St3gal4|Thy1|Apbb1ip|Crtam|Tbx21|Pdcd1lg2|Cd274|Pycard|Plxnd1|Dock5|P2ry12|Ubash3b|Arpc2|Havcr2|Zbtb16|Plxnb1|Zfp608|Lrrc32	-2.8	MyList
GO Biological Processes	19	GO:0051817	modulation of process of other organism involved in symbiotic interaction		-5.1	5.2	6.2	20638	82	532	11	2.1	0.62	11793|12774|15944|15978|16337|20303|20304|20723|54396|67955|72179	Atg5|Ccr5|Irgm1|Ifng|Insr|Ccl4|Ccl5|Serpinb9|Irgm2|Sugt1|Fbxl2	-2.8	MyList
Reactome Gene Sets	6	R-MMU-109582	Hemostasis		-5	2.4	5.1	20638	507	532	31	5.8	1	12313|12506|12540|13041|13601|14064|14676|16401|16410|16411|16412|16414|18591|19053|19222|19241|20194|20719|20970|22325|26413|26934|54519|56193|56248|68813|70839|215449|270152|380921|381290	Calm1|Cd48|Cdc42|Ctsw|Ecm1|F2rl2|Gna15|Itga4|Itgav|Itgax|Itgb1|Itgb2|Pdgfb|Ppp2cb|Ptgir|Tmsb4x|S100a10|Serpinb6a|Sdc3|Vav2|Mapk1|Racgap1|Apbb1ip|Plek|Ak3|Dock5|P2ry12|Rap1b|Jaml|Dgkh|Atp2b4	-2.8	MyList
GO Biological Processes	19	GO:1903555	regulation of tumor necrosis factor superfamily cytokine production		-5	3.6	5.6	20638	171	532	16	3	0.74	12051|12772|12774|13051|15978|20128|20302|20303|20371|60533|66824|71586|74155|107607|171285|230073	Bcl3|Ccr2|Ccr5|Cx3cr1|Ifng|Trim30a|Ccl3|Ccl4|Foxp3|Cd274|Pycard|Ifih1|Errfi1|Nod1|Havcr2|Ddx58	-2.7	MyList
KEGG Pathway	24	ko05160	Hepatitis C		-5	4.1	5.8	20638	134	532	14	2.6	0.69	15957|16391|16835|19053|19106|20846|20847|23961|26413|54123|230073|246727|246728|246730	Ifit1|Irf9|Ldlr|Ppp2cb|Eif2ak2|Stat1|Stat2|Oas1b|Mapk1|Irf7|Ddx58|Oas3|Oas2|Oas1a	-2.7	MyList
GO Biological Processes	19	GO:0002718	regulation of cytokine production involved in immune response		-5	5.1	6.1	20638	84	532	11	2.1	0.62	11793|12772|16177|16182|16453|20371|57765|58185|84544|225825|230073	Atg5|Ccr2|Il1r1|Il18r1|Jak3|Foxp3|Tbx21|Rsad2|Cd96|Cd226|Ddx58	-2.7	MyList
KEGG Pathway	24	mmu04062	Chemokine signaling pathway		-4.9	3.4	5.5	20638	193	532	17	3.2	0.76	12540|12772|12774|12776|13051|16453|18797|20302|20303|20304|20846|20847|22325|26413|80901|215449|227288	Cdc42|Ccr2|Ccr5|Ccr8|Cx3cr1|Jak3|Plcb3|Ccl3|Ccl4|Ccl5|Stat1|Stat2|Vav2|Mapk1|Cxcr6|Rap1b|Cxcr1	-2.7	MyList
KEGG Pathway	24	ko04810	Regulation of actin cytoskeleton		-4.9	3.3	5.4	20638	214	532	18	3.4	0.78	12540|16401|16410|16411|16412|16414|18591|19241|22325|26413|50884|67268|67771|76709|109700|320910|381924|544963	Cdc42|Itga4|Itgav|Itgax|Itgb1|Itgb2|Pdgfb|Tmsb4x|Vav2|Mapk1|Nckap1|Myl12a|Arpc5|Arpc2|Itga1|Itgb8|Itgad|Iqgap2	-2.7	MyList
GO Biological Processes	19	GO:0052372	modulation by symbiont of entry into host		-4.9	6.2	6.4	20638	56	532	9	1.7	0.56	16410|16852|17069|20128|20821|94094|209387|217069|319236	Itgav|Lgals1|Ly6e|Trim30a|Trim21|Trim34a|Trim30d|Trim25|Trim12c	-2.7	MyList
GO Biological Processes	19	GO:0043254	regulation of protein-containing complex assembly		-4.9	2.5	5	20638	442	532	28	5.3	0.97	11303|11622|11853|15978|19106|19241|20128|20257|22351|50884|54396|56193|63986|65112|66148|66824|66878|67771|70839|74117|76709|170643|215449|229589|229898|260409|327959|544963	Abca1|Ahr|Rhoc|Ifng|Eif2ak2|Tmsb4x|Trim30a|Stmn2|Vill|Nckap1|Irgm2|Plek|Gmfg|Pmepa1|Dnajc15|Pycard|Riok3|Arpc5|P2ry12|Actr3|Arpc2|Kirrel|Rap1b|Prune1|Gbp5|Cdc42ep3|Xaf1|Iqgap2	-2.6	MyList
GO Biological Processes	19	GO:0032607	interferon-alpha production		-4.9	8.5	6.9	20638	32	532	7	1.3	0.49	17472|20846|54123|71586|170743|171285|230073	Gbp4|Stat1|Irf7|Ifih1|Tlr7|Havcr2|Ddx58	-2.6	MyList
GO Biological Processes	19	GO:0071351	cellular response to interleukin-18		-4.8	22	9.1	20638	7	532	4	0.75	0.37	15978|16174|16182|18591	Ifng|Il18rap|Il18r1|Pdgfb	-2.6	MyList
GO Biological Processes	19	GO:0060332	positive regulation of response to interferon-gamma		-4.8	22	9.1	20638	7	532	4	0.75	0.37	15944|54396|80285|434341	Irgm1|Irgm2|Parp9|Nlrc5	-2.6	MyList
GO Biological Processes	19	GO:0039530	MDA-5 signaling pathway		-4.8	22	9.1	20638	7	532	4	0.75	0.37	66878|71586|80861|234311	Riok3|Ifih1|Dhx58|Ddx60	-2.6	MyList
GO Biological Processes	19	GO:0060335	positive regulation of interferon-gamma-mediated signaling pathway		-4.8	22	9.1	20638	7	532	4	0.75	0.37	15944|54396|80285|434341	Irgm1|Irgm2|Parp9|Nlrc5	-2.6	MyList
GO Biological Processes	19	GO:0071706	tumor necrosis factor superfamily cytokine production		-4.8	3.5	5.4	20638	178	532	16	3	0.74	12051|12772|12774|13051|15978|20128|20302|20303|20371|60533|66824|71586|74155|107607|171285|230073	Bcl3|Ccr2|Ccr5|Cx3cr1|Ifng|Trim30a|Ccl3|Ccl4|Foxp3|Cd274|Pycard|Ifih1|Errfi1|Nod1|Havcr2|Ddx58	-2.6	MyList
GO Biological Processes	19	GO:0002819	regulation of adaptive immune response		-4.8	3.2	5.3	20638	219	532	18	3.4	0.78	12506|12772|15007|15042|15978|16177|16182|16453|16641|16643|20371|54123|57765|58185|60533|66824|171285|225825	Cd48|Ccr2|H2-Q10|H2-T24|Ifng|Il1r1|Il18r1|Jak3|Klrc1|Klrd1|Foxp3|Irf7|Tbx21|Rsad2|Cd274|Pycard|Havcr2|Cd226	-2.6	MyList
GO Biological Processes	19	GO:0002704	negative regulation of leukocyte mediated immunity		-4.8	6	6.2	20638	58	532	9	1.7	0.56	12772|16453|16641|16643|20371|20723|57765|84544|171285	Ccr2|Jak3|Klrc1|Klrd1|Foxp3|Serpinb9|Tbx21|Cd96|Havcr2	-2.6	MyList
GO Biological Processes	19	GO:0002367	cytokine production involved in immune response		-4.8	4.4	5.7	20638	105	532	12	2.3	0.64	11793|12772|16174|16177|16182|16453|20371|57765|58185|84544|225825|230073	Atg5|Ccr2|Il18rap|Il1r1|Il18r1|Jak3|Foxp3|Tbx21|Rsad2|Cd96|Cd226|Ddx58	-2.6	MyList
GO Biological Processes	19	GO:0002652	regulation of tolerance induction dependent upon immune response		-4.8	39	11	20638	3	532	3	0.56	0.32	20371|60533|171285	Foxp3|Cd274|Havcr2	-2.6	MyList
GO Biological Processes	19	GO:0007159	leukocyte cell-cell adhesion		-4.8	2.6	5	20638	353	532	24	4.5	0.9	12703|12772|13051|15978|16184|16401|16412|16414|16453|16852|19373|20304|20371|20443|21838|54698|57765|58205|60533|66824|171285|235320|269023|434215	Socs1|Ccr2|Cx3cr1|Ifng|Il2ra|Itga4|Itgb1|Itgb2|Jak3|Lgals1|Rag1|Ccl5|Foxp3|St3gal4|Thy1|Crtam|Tbx21|Pdcd1lg2|Cd274|Pycard|Havcr2|Zbtb16|Zfp608|Lrrc32	-2.6	MyList
KEGG Pathway	24	mmu04810	Regulation of actin cytoskeleton		-4.8	3.2	5.3	20638	220	532	18	3.4	0.78	12540|16401|16410|16411|16412|16414|18591|19241|22325|26413|50884|67268|67771|76709|109700|320910|381924|544963	Cdc42|Itga4|Itgav|Itgax|Itgb1|Itgb2|Pdgfb|Tmsb4x|Vav2|Mapk1|Nckap1|Myl12a|Arpc5|Arpc2|Itga1|Itgb8|Itgad|Iqgap2	-2.6	MyList
GO Biological Processes	19	GO:0002230	positive regulation of defense response to virus by host		-4.8	8.2	6.8	20638	33	532	7	1.3	0.49	18854|20304|20846|66824|80285|209200|230073	Pml|Ccl5|Stat1|Pycard|Parp9|Dtx3l|Ddx58	-2.6	MyList
GO Biological Processes	19	GO:0042269	regulation of natural killer cell mediated cytotoxicity		-4.7	6.7	6.3	20638	46	532	8	1.5	0.53	16174|16641|16643|20723|27007|54698|171285|225825	Il18rap|Klrc1|Klrd1|Serpinb9|Klrk1|Crtam|Havcr2|Cd226	-2.5	MyList
GO Biological Processes	19	GO:0050691	regulation of defense response to virus by host		-4.7	6.7	6.3	20638	46	532	8	1.5	0.53	15978|18854|20304|20846|66824|80285|209200|230073	Ifng|Pml|Ccl5|Stat1|Pycard|Parp9|Dtx3l|Ddx58	-2.5	MyList
GO Biological Processes	19	GO:1903039	positive regulation of leukocyte cell-cell adhesion		-4.7	3.1	5.2	20638	223	532	18	3.4	0.78	12703|12772|15978|16184|16401|16414|16453|16852|19373|20304|20371|20443|21838|58205|60533|66824|171285|235320	Socs1|Ccr2|Ifng|Il2ra|Itga4|Itgb2|Jak3|Lgals1|Rag1|Ccl5|Foxp3|St3gal4|Thy1|Pdcd1lg2|Cd274|Pycard|Havcr2|Zbtb16	-2.5	MyList
GO Biological Processes	19	GO:0032872	regulation of stress-activated MAPK cascade		-4.7	3.4	5.3	20638	182	532	16	3	0.74	12540|15258|17318|19106|20379|22032|26408|26413|65106|66824|76108|76589|98432|100532|107607|330938	Cdc42|Hipk2|Mid1|Eif2ak2|Sfrp4|Traf4|Map3k5|Mapk1|Arl6ip5|Pycard|Rap2a|Unc5cl|Phlpp1|Rell1|Nod1|Dixdc1	-2.5	MyList
GO Biological Processes	19	GO:1903037	regulation of leukocyte cell-cell adhesion		-4.6	2.7	5	20638	314	532	22	4.1	0.86	12703|12772|15978|16184|16401|16414|16453|16852|19373|20304|20371|20443|21838|54698|57765|58205|60533|66824|171285|235320|269023|434215	Socs1|Ccr2|Ifng|Il2ra|Itga4|Itgb2|Jak3|Lgals1|Rag1|Ccl5|Foxp3|St3gal4|Thy1|Crtam|Tbx21|Pdcd1lg2|Cd274|Pycard|Havcr2|Zbtb16|Zfp608|Lrrc32	-2.4	MyList
GO Biological Processes	19	GO:0070302	regulation of stress-activated protein kinase signaling cascade		-4.6	3.4	5.2	20638	185	532	16	3	0.74	12540|15258|17318|19106|20379|22032|26408|26413|65106|66824|76108|76589|98432|100532|107607|330938	Cdc42|Hipk2|Mid1|Eif2ak2|Sfrp4|Traf4|Map3k5|Mapk1|Arl6ip5|Pycard|Rap2a|Unc5cl|Phlpp1|Rell1|Nod1|Dixdc1	-2.4	MyList
GO Biological Processes	19	GO:0044003	modulation by symbiont of host process		-4.6	9.7	6.9	20638	24	532	6	1.1	0.46	11793|12774|15944|16337|20723|54396	Atg5|Ccr5|Irgm1|Insr|Serpinb9|Irgm2	-2.4	MyList
GO Biological Processes	19	GO:0044068	modulation by symbiont of host cellular process		-4.6	13	7.5	20638	15	532	5	0.94	0.42	11793|12774|15944|20723|54396	Atg5|Ccr5|Irgm1|Serpinb9|Irgm2	-2.4	MyList
GO Biological Processes	19	GO:0002705	positive regulation of leukocyte mediated immunity		-4.6	3.5	5.3	20638	166	532	15	2.8	0.72	15007|15042|15978|16174|16177|16182|16414|16643|20371|27007|54698|57765|58185|225825|230073	H2-Q10|H2-T24|Ifng|Il18rap|Il1r1|Il18r1|Itgb2|Klrd1|Foxp3|Klrk1|Crtam|Tbx21|Rsad2|Cd226|Ddx58	-2.4	MyList
Reactome Gene Sets	6	R-MMU-198933	Immunoregulatory interactions between a Lymphoid and a non-Lymphoid cell		-4.6	4.6	5.6	20638	93	532	11	2.1	0.62	12525|12526|15007|16401|16412|16414|54698|75345|84544|225825|270152	Cd8a|Cd8b1|H2-Q10|Itga4|Itgb1|Itgb2|Crtam|Slamf7|Cd96|Cd226|Jaml	-2.4	MyList
GO Biological Processes	19	GO:0032606	type I interferon production		-4.6	4.6	5.6	20638	93	532	11	2.1	0.62	16391|17472|20846|54123|66824|66878|71586|80861|170743|171285|230073	Irf9|Gbp4|Stat1|Irf7|Pycard|Riok3|Ifih1|Dhx58|Tlr7|Havcr2|Ddx58	-2.4	MyList
GO Biological Processes	19	GO:0002228	natural killer cell mediated immunity		-4.5	5.6	5.9	20638	62	532	9	1.7	0.56	16174|16641|16643|20723|27007|54698|84544|171285|225825	Il18rap|Klrc1|Klrd1|Serpinb9|Klrk1|Crtam|Cd96|Havcr2|Cd226	-2.4	MyList
GO Biological Processes	19	GO:0032612	interleukin-1 production		-4.5	4.2	5.5	20638	111	532	12	2.3	0.64	12774|13051|15951|15978|18854|20196|20302|66824|74155|107607|171285|229898	Ccr5|Cx3cr1|Ifi204|Ifng|Pml|S100a13|Ccl3|Pycard|Errfi1|Nod1|Havcr2|Gbp5	-2.4	MyList
GO Biological Processes	19	GO:0051092	positive regulation of NF-kappaB transcription factor activity		-4.5	3.7	5.3	20638	148	532	14	2.6	0.69	13051|16174|16182|16414|19106|20128|20821|66824|71751|94094|107607|209387|217069|319236	Cx3cr1|Il18rap|Il18r1|Itgb2|Eif2ak2|Trim30a|Trim21|Pycard|Map3k13|Trim34a|Nod1|Trim30d|Trim25|Trim12c	-2.4	MyList
GO Biological Processes	19	GO:0042088	T-helper 1 type immune response		-4.5	6.3	6.1	20638	49	532	8	1.5	0.53	12051|12772|16068|16174|16177|16182|16453|171285	Bcl3|Ccr2|Il18bp|Il18rap|Il1r1|Il18r1|Jak3|Havcr2	-2.3	MyList
GO Biological Processes	19	GO:0050727	regulation of inflammatory response		-4.5	2.6	4.8	20638	344	532	23	4.3	0.88	12772|12774|13011|13024|13051|14598|15978|16177|16184|16835|18413|19883|20302|20304|20371|24110|50905|52392|58203|66824|70110|100340|216161	Ccr2|Ccr5|Cst7|Ctla2a|Cx3cr1|Ggt1|Ifng|Il1r1|Il2ra|Ldlr|Osm|Rora|Ccl3|Ccl5|Foxp3|Usp18|Il17rb|Macir|Zbp1|Pycard|Ifi35|Smpdl3b|Sbno2	-2.3	MyList
GO Biological Processes	19	GO:0098609	cell-cell adhesion		-4.5	2	4.6	20638	783	532	40	7.5	1.1	12540|12703|12772|12774|13051|13837|15978|16184|16401|16410|16411|16412|16414|16453|16852|18208|19268|19373|19713|20304|20320|20371|20443|21838|54698|56193|57765|58205|60533|66824|70839|72828|109620|170643|171285|235320|269023|270152|381924|434215	Cdc42|Socs1|Ccr2|Ccr5|Cx3cr1|Epha3|Ifng|Il2ra|Itga4|Itgav|Itgax|Itgb1|Itgb2|Jak3|Lgals1|Ntn1|Ptprf|Rag1|Ret|Ccl5|Nptn|Foxp3|St3gal4|Thy1|Crtam|Plek|Tbx21|Pdcd1lg2|Cd274|Pycard|P2ry12|Ubash3b|Dsp|Kirrel|Havcr2|Zbtb16|Zfp608|Jaml|Itgad|Lrrc32	-2.3	MyList
GO Biological Processes	19	GO:0032680	regulation of tumor necrosis factor production		-4.5	3.4	5.2	20638	169	532	15	2.8	0.72	12051|12772|12774|13051|15978|20128|20302|20303|20371|66824|71586|74155|107607|171285|230073	Bcl3|Ccr2|Ccr5|Cx3cr1|Ifng|Trim30a|Ccl3|Ccl4|Foxp3|Pycard|Ifih1|Errfi1|Nod1|Havcr2|Ddx58	-2.3	MyList
GO Biological Processes	19	GO:0043410	positive regulation of MAPK cascade		-4.4	2.2	4.7	20638	519	532	30	5.6	1	12540|15258|16337|16878|17318|18105|18413|18591|19106|19713|20302|20303|20304|22032|24136|26408|65106|66824|71751|76589|93840|100532|107607|109700|171285|213452|215449|224116|330938|384009	Cdc42|Hipk2|Insr|Lif|Mid1|Nqo2|Osm|Pdgfb|Eif2ak2|Ret|Ccl3|Ccl4|Ccl5|Traf4|Zeb2|Map3k5|Arl6ip5|Pycard|Map3k13|Unc5cl|Vangl2|Rell1|Nod1|Itga1|Havcr2|Dstyk|Rap1b|Muc20|Dixdc1|Glipr2	-2.3	MyList
GO Biological Processes	19	GO:0032729	positive regulation of interferon-gamma production		-4.4	4.8	5.6	20638	80	532	10	1.9	0.59	12051|12772|16177|16182|27007|54698|66824|170743|171285|225825	Bcl3|Ccr2|Il1r1|Il18r1|Klrk1|Crtam|Pycard|Tlr7|Havcr2|Cd226	-2.3	MyList
Reactome Gene Sets	6	R-MMU-1280218	Adaptive Immune System		-4.4	2.1	4.6	20638	653	532	35	6.6	1.1	12313|12525|12526|12540|12703|13033|13427|15007|16401|16410|16412|16414|19053|21356|22213|26934|50760|54698|56515|58205|60533|65256|67138|71999|74153|75345|83962|84544|106052|209200|214639|215449|225825|270152|380711	Calm1|Cd8a|Cd8b1|Cdc42|Socs1|Ctsd|Dync1i2|H2-Q10|Itga4|Itgav|Itgb1|Itgb2|Ppp2cb|Tapbp|Ube2g2|Racgap1|Fbxo17|Crtam|Rnf138|Pdcd1lg2|Cd274|Asb2|Herc6|Fbxo22|Uba7|Slamf7|Btbd1|Cd96|Fbxo4|Dtx3l|4930486L24Rik|Rap1b|Cd226|Jaml|Rap1gap2	-2.3	MyList
GO Biological Processes	19	GO:0050866	negative regulation of cell activation		-4.4	3.1	5	20638	213	532	17	3.2	0.76	12703|12772|13011|15902|16184|16453|16835|18591|20371|54698|57765|58205|60533|72828|171285|269023|434215	Socs1|Ccr2|Cst7|Id2|Il2ra|Jak3|Ldlr|Pdgfb|Foxp3|Crtam|Tbx21|Pdcd1lg2|Cd274|Ubash3b|Havcr2|Zfp608|Lrrc32	-2.3	MyList
GO Biological Processes	19	GO:0002418	immune response to tumor cell		-4.4	9	6.6	20638	26	532	6	1.1	0.46	18646|27007|54698|60533|171285|225825	Prf1|Klrk1|Crtam|Cd274|Havcr2|Cd226	-2.2	MyList
GO Biological Processes	19	GO:0046596	regulation of viral entry into host cell		-4.4	6.1	5.9	20638	51	532	8	1.5	0.53	16852|17069|20128|20821|94094|209387|217069|319236	Lgals1|Ly6e|Trim30a|Trim21|Trim34a|Trim30d|Trim25|Trim12c	-2.2	MyList
GO Biological Processes	19	GO:0043408	regulation of MAPK cascade		-4.3	2	4.5	20638	711	532	37	7	1.1	12540|15258|16337|16878|17318|18105|18413|18591|19106|19713|20302|20303|20304|20379|20597|22032|24136|26408|26413|65106|66259|66824|71751|74155|76108|76589|93840|98432|100532|107607|109700|171285|213452|215449|224116|330938|384009	Cdc42|Hipk2|Insr|Lif|Mid1|Nqo2|Osm|Pdgfb|Eif2ak2|Ret|Ccl3|Ccl4|Ccl5|Sfrp4|Smpd1|Traf4|Zeb2|Map3k5|Mapk1|Arl6ip5|Camk2n1|Pycard|Map3k13|Errfi1|Rap2a|Unc5cl|Vangl2|Phlpp1|Rell1|Nod1|Itga1|Havcr2|Dstyk|Rap1b|Muc20|Dixdc1|Glipr2	-2.2	MyList
GO Biological Processes	19	GO:0030098	lymphocyte differentiation		-4.3	2.4	4.6	20638	426	532	26	4.9	0.93	11622|11793|12051|12393|12525|12703|12772|13024|13813|15902|15978|16182|16184|16453|16641|16852|19373|19883|20371|54698|57765|58185|210757|235320|244234|269023	Ahr|Atg5|Bcl3|Runx2|Cd8a|Socs1|Ccr2|Ctla2a|Eomes|Id2|Ifng|Il18r1|Il2ra|Jak3|Klrc1|Lgals1|Rag1|Rora|Foxp3|Crtam|Tbx21|Rsad2|Themis|Zbtb16|Scart2|Zfp608	-2.2	MyList
GO Biological Processes	19	GO:0002858	regulation of natural killer cell mediated cytotoxicity directed against tumor cell target		-4.3	17	7.9	20638	9	532	4	0.75	0.37	27007|54698|171285|225825	Klrk1|Crtam|Havcr2|Cd226	-2.2	MyList
GO Biological Processes	19	GO:0002420	natural killer cell mediated cytotoxicity directed against tumor cell target		-4.3	17	7.9	20638	9	532	4	0.75	0.37	27007|54698|171285|225825	Klrk1|Crtam|Havcr2|Cd226	-2.2	MyList
GO Biological Processes	19	GO:0032874	positive regulation of stress-activated MAPK cascade		-4.3	4	5.3	20638	117	532	12	2.3	0.64	12540|15258|17318|19106|22032|26408|65106|66824|76589|100532|107607|330938	Cdc42|Hipk2|Mid1|Eif2ak2|Traf4|Map3k5|Arl6ip5|Pycard|Unc5cl|Rell1|Nod1|Dixdc1	-2.2	MyList
GO Biological Processes	19	GO:0032640	tumor necrosis factor production		-4.3	3.3	5	20638	175	532	15	2.8	0.72	12051|12772|12774|13051|15978|20128|20302|20303|20371|66824|71586|74155|107607|171285|230073	Bcl3|Ccr2|Ccr5|Cx3cr1|Ifng|Trim30a|Ccl3|Ccl4|Foxp3|Pycard|Ifih1|Errfi1|Nod1|Havcr2|Ddx58	-2.2	MyList
GO Biological Processes	19	GO:0002698	negative regulation of immune effector process		-4.3	3.7	5.2	20638	136	532	13	2.4	0.67	12772|12946|16453|16641|16643|20371|20723|57765|66878|69376|80861|84544|171285	Ccr2|Cr1l|Jak3|Klrc1|Klrd1|Foxp3|Serpinb9|Tbx21|Riok3|Zpbp2|Dhx58|Cd96|Havcr2	-2.2	MyList
KEGG Pathway	24	mmu05332	Graft-versus-host disease		-4.3	5.2	5.6	20638	67	532	9	1.7	0.56	14103|14104|14939|15007|15042|15978|16641|16643|18646	Fasl|Fasn|Gzmb|H2-Q10|H2-T24|Ifng|Klrc1|Klrd1|Prf1	-2.2	MyList
GO Biological Processes	19	GO:0002221	pattern recognition receptor signaling pathway		-4.2	3.5	5	20638	157	532	14	2.6	0.69	20128|54123|54396|58185|66878|70110|71586|80861|100340|107607|170743|171285|230073|234311	Trim30a|Irf7|Irgm2|Rsad2|Riok3|Ifi35|Ifih1|Dhx58|Smpdl3b|Nod1|Tlr7|Havcr2|Ddx58|Ddx60	-2.1	MyList
GO Biological Processes	19	GO:0070304	positive regulation of stress-activated protein kinase signaling cascade		-4.2	3.9	5.2	20638	119	532	12	2.3	0.64	12540|15258|17318|19106|22032|26408|65106|66824|76589|100532|107607|330938	Cdc42|Hipk2|Mid1|Eif2ak2|Traf4|Map3k5|Arl6ip5|Pycard|Unc5cl|Rell1|Nod1|Dixdc1	-2.1	MyList
GO Biological Processes	19	GO:0097529	myeloid leukocyte migration		-4.2	3	4.8	20638	221	532	17	3.2	0.76	12772|12977|13051|13143|15978|16177|16414|18591|20302|20303|20304|26413|68279|70839|109700|227288|270152	Ccr2|Csf1|Cx3cr1|Dapk2|Ifng|Il1r1|Itgb2|Pdgfb|Ccl3|Ccl4|Ccl5|Mapk1|Mcoln2|P2ry12|Itga1|Cxcr1|Jaml	-2.1	MyList
KEGG Pathway	24	ko04659	Th17 cell differentiation		-4.2	4.2	5.2	20638	102	532	11	2.1	0.62	11622|15978|16177|16184|16453|19057|19883|20371|20846|26413|57765	Ahr|Ifng|Il1r1|Il2ra|Jak3|Ppp3cc|Rora|Foxp3|Stat1|Mapk1|Tbx21	-2.1	MyList
GO Biological Processes	19	GO:0060337	type I interferon signaling pathway		-4.2	6.8	6	20638	40	532	7	1.3	0.49	20846|20847|54123|56417|58203|246728|434341	Stat1|Stat2|Irf7|Adar|Zbp1|Oas2|Nlrc5	-2.1	MyList
GO Biological Processes	19	GO:0071357	cellular response to type I interferon		-4.2	6.8	6	20638	40	532	7	1.3	0.49	20846|20847|54123|56417|58203|246728|434341	Stat1|Stat2|Irf7|Adar|Zbp1|Oas2|Nlrc5	-2.1	MyList
GO Biological Processes	19	GO:0002700	regulation of production of molecular mediator of immune response		-4.2	3.4	5	20638	159	532	14	2.6	0.69	11793|12772|15978|16177|16182|16453|20371|22163|57765|58185|69376|84544|225825|230073	Atg5|Ccr2|Ifng|Il1r1|Il18r1|Jak3|Foxp3|Tnfrsf4|Tbx21|Rsad2|Zpbp2|Cd96|Cd226|Ddx58	-2.1	MyList
Reactome Gene Sets	6	R-MMU-380108	Chemokine receptors bind chemokines		-4.2	5.7	5.7	20638	54	532	8	1.5	0.53	12774|12776|13051|20302|20303|20304|80901|227288	Ccr5|Ccr8|Cx3cr1|Ccl3|Ccl4|Ccl5|Cxcr6|Cxcr1	-2.1	MyList
GO Biological Processes	19	GO:0034113	heterotypic cell-cell adhesion		-4.2	5.7	5.7	20638	54	532	8	1.5	0.53	16401|16410|16411|16412|16414|21838|109620|381924	Itga4|Itgav|Itgax|Itgb1|Itgb2|Thy1|Dsp|Itgad	-2.1	MyList
GO Biological Processes	19	GO:0022409	positive regulation of cell-cell adhesion		-4.2	2.8	4.7	20638	267	532	19	3.6	0.8	12703|12772|12774|15978|16184|16401|16414|16453|16852|19373|20304|20371|20443|21838|58205|60533|66824|171285|235320	Socs1|Ccr2|Ccr5|Ifng|Il2ra|Itga4|Itgb2|Jak3|Lgals1|Rag1|Ccl5|Foxp3|St3gal4|Thy1|Pdcd1lg2|Cd274|Pycard|Havcr2|Zbtb16	-2.1	MyList
KEGG Pathway	24	mmu04659	Th17 cell differentiation		-4.2	4.1	5.2	20638	103	532	11	2.1	0.62	11622|15978|16177|16184|16453|19057|19883|20371|20846|26413|57765	Ahr|Ifng|Il1r1|Il2ra|Jak3|Ppp3cc|Rora|Foxp3|Stat1|Mapk1|Tbx21	-2.1	MyList
GO Biological Processes	19	GO:0046718	viral entry into host cell		-4.1	4.5	5.3	20638	86	532	10	1.9	0.59	16410|16852|17069|20128|20597|20821|94094|209387|217069|319236	Itgav|Lgals1|Ly6e|Trim30a|Smpd1|Trim21|Trim34a|Trim30d|Trim25|Trim12c	-2.1	MyList
GO Biological Processes	19	GO:0002699	positive regulation of immune effector process		-4.1	2.8	4.7	20638	268	532	19	3.6	0.8	12772|15007|15042|15978|16174|16177|16182|16414|16643|20371|22163|27007|54698|57765|58185|80861|225825|230073|234311	Ccr2|H2-Q10|H2-T24|Ifng|Il18rap|Il1r1|Il18r1|Itgb2|Klrd1|Foxp3|Tnfrsf4|Klrk1|Crtam|Tbx21|Rsad2|Dhx58|Cd226|Ddx58|Ddx60	-2.1	MyList
GO Biological Processes	19	GO:0043123	positive regulation of I-kappaB kinase/NF-kappaB signaling		-4.1	3.8	5.1	20638	122	532	12	2.3	0.64	14103|20128|20196|20198|20821|22035|76589|94094|107607|209387|217069|319236	Fasl|Trim30a|S100a13|S100a4|Trim21|Tnfsf10|Unc5cl|Trim34a|Nod1|Trim30d|Trim25|Trim12c	-2.1	MyList
GO Biological Processes	19	GO:0033627	cell adhesion mediated by integrin		-4.1	5	5.4	20638	70	532	9	1.7	0.56	16401|16410|16412|16414|16878|19713|20304|70839|320910	Itga4|Itgav|Itgb1|Itgb2|Lif|Ret|Ccl5|P2ry12|Itgb8	-2.1	MyList
GO Biological Processes	19	GO:0046006	regulation of activated T cell proliferation		-4.1	6.6	5.9	20638	41	532	7	1.3	0.49	16184|16453|54698|58205|60533|66824|434215	Il2ra|Jak3|Crtam|Pdcd1lg2|Cd274|Pycard|Lrrc32	-2.1	MyList
GO Biological Processes	19	GO:0032479	regulation of type I interferon production		-4.1	4.5	5.3	20638	87	532	10	1.9	0.59	17472|20846|54123|66824|66878|71586|80861|170743|171285|230073	Gbp4|Stat1|Irf7|Pycard|Riok3|Ifih1|Dhx58|Tlr7|Havcr2|Ddx58	-2	MyList
GO Biological Processes	19	GO:0070673	response to interleukin-18		-4.1	16	7.5	20638	10	532	4	0.75	0.37	15978|16174|16182|18591	Ifng|Il18rap|Il18r1|Pdgfb	-2	MyList
GO Biological Processes	19	GO:0002855	regulation of natural killer cell mediated immune response to tumor cell		-4.1	16	7.5	20638	10	532	4	0.75	0.37	27007|54698|171285|225825	Klrk1|Crtam|Havcr2|Cd226	-2	MyList
GO Biological Processes	19	GO:0002423	natural killer cell mediated immune response to tumor cell		-4.1	16	7.5	20638	10	532	4	0.75	0.37	27007|54698|171285|225825	Klrk1|Crtam|Havcr2|Cd226	-2	MyList
GO Biological Processes	19	GO:0002369	T cell cytokine production		-4	6.5	5.8	20638	42	532	7	1.3	0.49	12772|16174|16177|16182|20371|57765|58185	Ccr2|Il18rap|Il1r1|Il18r1|Foxp3|Tbx21|Rsad2	-2	MyList
Reactome Gene Sets	6	R-MMU-1280215	Cytokine Signaling in Immune system		-4	2.4	4.5	20638	392	532	24	4.5	0.9	12703|12977|15978|16177|16184|16391|16453|16878|17858|18034|18413|19053|19106|22163|24110|26413|74153|107607|112419|216233|217069|230073|231655|100038882	Socs1|Csf1|Ifng|Il1r1|Il2ra|Irf9|Jak3|Lif|Mx2|Nfkb2|Osm|Ppp2cb|Eif2ak2|Tnfrsf4|Usp18|Mapk1|Uba7|Nod1|Ifit1bl2|Socs2|Trim25|Ddx58|Oasl1|Isg15	-2	MyList
GO Biological Processes	19	GO:0002293	alpha-beta T cell differentiation involved in immune response		-4	4.8	5.3	20638	72	532	9	1.7	0.56	12051|12772|13813|15978|16182|16453|19883|20371|57765	Bcl3|Ccr2|Eomes|Ifng|Il18r1|Jak3|Rora|Foxp3|Tbx21	-2	MyList
GO Biological Processes	19	GO:0002643	regulation of tolerance induction		-4	10	6.5	20638	19	532	5	0.94	0.42	16184|20371|60533|98432|171285	Il2ra|Foxp3|Cd274|Phlpp1|Havcr2	-2	MyList
GO Biological Processes	19	GO:0002708	positive regulation of lymphocyte mediated immunity		-4	3.5	4.9	20638	145	532	13	2.4	0.67	15007|15042|15978|16174|16177|16182|16643|20371|27007|54698|57765|58185|225825	H2-Q10|H2-T24|Ifng|Il18rap|Il1r1|Il18r1|Klrd1|Foxp3|Klrk1|Crtam|Tbx21|Rsad2|Cd226	-2	MyList
GO Biological Processes	19	GO:0002347	response to tumor cell		-4	7.8	6	20638	30	532	6	1.1	0.46	18646|27007|54698|60533|171285|225825	Prf1|Klrk1|Crtam|Cd274|Havcr2|Cd226	-2	MyList
GO Biological Processes	19	GO:0000165	MAPK cascade		-4	1.9	4.2	20638	768	532	38	7.1	1.1	12540|15258|16337|16410|16878|17318|18105|18413|18591|19106|19713|20302|20303|20304|20379|20597|22032|24136|26408|26413|65106|66259|66824|71751|74155|76108|76589|93840|98432|100532|107607|109700|171285|213452|215449|224116|330938|384009	Cdc42|Hipk2|Insr|Itgav|Lif|Mid1|Nqo2|Osm|Pdgfb|Eif2ak2|Ret|Ccl3|Ccl4|Ccl5|Sfrp4|Smpd1|Traf4|Zeb2|Map3k5|Mapk1|Arl6ip5|Camk2n1|Pycard|Map3k13|Errfi1|Rap2a|Unc5cl|Vangl2|Phlpp1|Rell1|Nod1|Itga1|Havcr2|Dstyk|Rap1b|Muc20|Dixdc1|Glipr2	-2	MyList
GO Biological Processes	19	GO:0046632	alpha-beta T cell differentiation		-4	3.7	4.9	20638	126	532	12	2.3	0.64	12051|12703|12772|13813|15978|16182|16453|19883|20371|57765|58185|235320	Bcl3|Socs1|Ccr2|Eomes|Ifng|Il18r1|Jak3|Rora|Foxp3|Tbx21|Rsad2|Zbtb16	-2	MyList
GO Biological Processes	19	GO:0002287	alpha-beta T cell activation involved in immune response		-4	4.8	5.3	20638	73	532	9	1.7	0.56	12051|12772|13813|15978|16182|16453|19883|20371|57765	Bcl3|Ccr2|Eomes|Ifng|Il18r1|Jak3|Rora|Foxp3|Tbx21	-2	MyList
GO Biological Processes	19	GO:0044409	entry into host		-4	4.3	5.1	20638	90	532	10	1.9	0.59	16410|16852|17069|20128|20597|20821|94094|209387|217069|319236	Itgav|Lgals1|Ly6e|Trim30a|Smpd1|Trim21|Trim34a|Trim30d|Trim25|Trim12c	-1.9	MyList
GO Biological Processes	19	GO:0050778	positive regulation of immune response		-3.9	2	4.2	20638	662	532	34	6.4	1.1	12297|12772|12946|15007|15042|15944|15951|15978|16174|16177|16182|16414|16643|20371|21838|26413|27007|54123|54396|54698|57765|58185|58203|60533|66824|66878|70110|80285|171285|210757|225825|229898|434341|100033459	Cacnb3|Ccr2|Cr1l|H2-Q10|H2-T24|Irgm1|Ifi204|Ifng|Il18rap|Il1r1|Il18r1|Itgb2|Klrd1|Foxp3|Thy1|Mapk1|Klrk1|Irf7|Irgm2|Crtam|Tbx21|Rsad2|Zbp1|Cd274|Pycard|Riok3|Ifi35|Parp9|Havcr2|Themis|Cd226|Gbp5|Nlrc5|Ifi208	-1.9	MyList
GO Biological Processes	19	GO:0032611	interleukin-1 beta production		-3.9	4.3	5.1	20638	91	532	10	1.9	0.59	12774|13051|15951|15978|18854|20302|66824|74155|107607|229898	Ccr5|Cx3cr1|Ifi204|Ifng|Pml|Ccl3|Pycard|Errfi1|Nod1|Gbp5	-1.9	MyList
GO Biological Processes	19	GO:0043367	CD4-positive, alpha-beta T cell differentiation		-3.9	4.3	5.1	20638	91	532	10	1.9	0.59	12051|12703|12772|15978|16182|16453|19883|20371|57765|58185	Bcl3|Socs1|Ccr2|Ifng|Il18r1|Jak3|Rora|Foxp3|Tbx21|Rsad2	-1.9	MyList
GO Biological Processes	19	GO:0002724	regulation of T cell cytokine production		-3.9	7.5	5.9	20638	31	532	6	1.1	0.46	12772|16177|16182|20371|57765|58185	Ccr2|Il1r1|Il18r1|Foxp3|Tbx21|Rsad2	-1.9	MyList
GO Biological Processes	19	GO:0002281	macrophage activation involved in immune response		-3.9	9.7	6.3	20638	20	532	5	0.94	0.42	13051|15978|70110|171285|216161	Cx3cr1|Ifng|Ifi35|Havcr2|Sbno2	-1.9	MyList
KEGG Pathway	24	ko04514	Cell adhesion molecules (CAMs)		-3.9	3.2	4.7	20638	169	532	14	2.6	0.69	12525|12526|15007|15042|16401|16410|16412|16414|19268|20970|58205|60533|225825|320910	Cd8a|Cd8b1|H2-Q10|H2-T24|Itga4|Itgav|Itgb1|Itgb2|Ptprf|Sdc3|Pdcd1lg2|Cd274|Cd226|Itgb8	-1.9	MyList
GO Biological Processes	19	GO:0031098	stress-activated protein kinase signaling cascade		-3.9	2.7	4.5	20638	257	532	18	3.4	0.78	12540|15258|17318|19106|20379|22032|26408|26413|65106|66824|71751|74155|76108|76589|98432|100532|107607|330938	Cdc42|Hipk2|Mid1|Eif2ak2|Sfrp4|Traf4|Map3k5|Mapk1|Arl6ip5|Pycard|Map3k13|Errfi1|Rap2a|Unc5cl|Phlpp1|Rell1|Nod1|Dixdc1	-1.9	MyList
GO Biological Processes	19	GO:0072507	divalent inorganic cation homeostasis		-3.9	2.1	4.2	20638	532	532	29	5.5	0.98	11749|11793|12297|12772|12774|12776|13051|14064|14103|14676|15114|15212|16410|16453|18854|19222|20302|20304|20320|21838|22785|66259|66972|72828|80901|98396|100201|227288|381290	Anxa6|Atg5|Cacnb3|Ccr2|Ccr5|Ccr8|Cx3cr1|F2rl2|Fasl|Gna15|Hap1|Hexb|Itgav|Jak3|Pml|Ptgir|Ccl3|Ccl5|Nptn|Thy1|Slc30a4|Camk2n1|Slc25a23|Ubash3b|Cxcr6|Slc41a1|Tmem64|Cxcr1|Atp2b4	-1.9	MyList
GO Biological Processes	19	GO:0002695	negative regulation of leukocyte activation		-3.8	3	4.6	20638	192	532	15	2.8	0.72	12703|12772|13011|15902|16184|16453|16835|20371|54698|57765|58205|60533|171285|269023|434215	Socs1|Ccr2|Cst7|Id2|Il2ra|Jak3|Ldlr|Foxp3|Crtam|Tbx21|Pdcd1lg2|Cd274|Havcr2|Zfp608|Lrrc32	-1.8	MyList
GO Biological Processes	19	GO:0002460	adaptive immune response based on somatic recombination of immune receptors built from immunoglobulin superfamily domains		-3.8	2.2	4.3	20638	455	532	26	4.9	0.93	12051|12525|12772|12946|14939|15007|15042|15978|16068|16174|16177|16182|16453|16641|16643|18034|18646|19883|20371|20723|54123|57765|58185|60533|171285|225825	Bcl3|Cd8a|Ccr2|Cr1l|Gzmb|H2-Q10|H2-T24|Ifng|Il18bp|Il18rap|Il1r1|Il18r1|Jak3|Klrc1|Klrd1|Nfkb2|Prf1|Rora|Foxp3|Serpinb9|Irf7|Tbx21|Rsad2|Cd274|Havcr2|Cd226	-1.8	MyList
KEGG Pathway	24	mmu04514	Cell adhesion molecules (CAMs)		-3.8	3.2	4.6	20638	171	532	14	2.6	0.69	12525|12526|15007|15042|16401|16410|16412|16414|19268|20970|58205|60533|225825|320910	Cd8a|Cd8b1|H2-Q10|H2-T24|Itga4|Itgav|Itgb1|Itgb2|Ptprf|Sdc3|Pdcd1lg2|Cd274|Cd226|Itgb8	-1.8	MyList
GO Biological Processes	19	GO:0071674	mononuclear cell migration		-3.8	3.2	4.6	20638	171	532	14	2.6	0.69	12540|12772|12977|13601|16401|18591|20302|20303|20304|26413|54698|57765|66824|270152	Cdc42|Ccr2|Csf1|Ecm1|Itga4|Pdgfb|Ccl3|Ccl4|Ccl5|Mapk1|Crtam|Tbx21|Pycard|Jaml	-1.8	MyList
GO Biological Processes	19	GO:1905517	macrophage migration		-3.8	5.2	5.3	20638	60	532	8	1.5	0.53	12772|12977|13051|20302|20304|26413|68279|70839	Ccr2|Csf1|Cx3cr1|Ccl3|Ccl5|Mapk1|Mcoln2|P2ry12	-1.8	MyList
GO Biological Processes	19	GO:0042267	natural killer cell mediated cytotoxicity		-3.8	5.2	5.3	20638	60	532	8	1.5	0.53	16174|16641|16643|20723|27007|54698|171285|225825	Il18rap|Klrc1|Klrd1|Serpinb9|Klrk1|Crtam|Havcr2|Cd226	-1.8	MyList
GO Biological Processes	19	GO:0072503	cellular divalent inorganic cation homeostasis		-3.8	2.1	4.2	20638	508	532	28	5.3	0.97	11749|11793|12297|12772|12774|12776|13051|14064|14103|14676|15114|15212|16410|16453|18854|19222|20302|20304|20320|21838|22785|66972|72828|80901|98396|100201|227288|381290	Anxa6|Atg5|Cacnb3|Ccr2|Ccr5|Ccr8|Cx3cr1|F2rl2|Fasl|Gna15|Hap1|Hexb|Itgav|Jak3|Pml|Ptgir|Ccl3|Ccl5|Nptn|Thy1|Slc30a4|Slc25a23|Ubash3b|Cxcr6|Slc41a1|Tmem64|Cxcr1|Atp2b4	-1.8	MyList
GO Biological Processes	19	GO:0052126	movement in host environment		-3.8	3.8	4.9	20638	112	532	11	2.1	0.62	16410|16852|17069|18854|20128|20597|20821|94094|209387|217069|319236	Itgav|Lgals1|Ly6e|Pml|Trim30a|Smpd1|Trim21|Trim34a|Trim30d|Trim25|Trim12c	-1.8	MyList
GO Biological Processes	19	GO:0035710	CD4-positive, alpha-beta T cell activation		-3.8	3.8	4.9	20638	112	532	11	2.1	0.62	12051|12703|12772|15978|16182|16453|19883|20371|57765|58185|60533	Bcl3|Socs1|Ccr2|Ifng|Il18r1|Jak3|Rora|Foxp3|Tbx21|Rsad2|Cd274	-1.8	MyList
GO Biological Processes	19	GO:0051091	positive regulation of DNA-binding transcription factor activity		-3.8	2.7	4.4	20638	261	532	18	3.4	0.78	13051|15258|16174|16182|16414|19106|20128|20821|66824|71751|94094|94353|107607|209387|217069|226169|230073|319236	Cx3cr1|Hipk2|Il18rap|Il18r1|Itgb2|Eif2ak2|Trim30a|Trim21|Pycard|Map3k13|Trim34a|Hmgn3|Nod1|Trim30d|Trim25|Pprc1|Ddx58|Trim12c	-1.8	MyList
GO Biological Processes	19	GO:0070665	positive regulation of leukocyte proliferation		-3.8	3.3	4.7	20638	152	532	13	2.4	0.67	12772|12977|15978|16184|16453|20304|20371|22163|26413|58205|60533|66824|171285	Ccr2|Csf1|Ifng|Il2ra|Jak3|Ccl5|Foxp3|Tnfrsf4|Mapk1|Pdcd1lg2|Cd274|Pycard|Havcr2	-1.8	MyList
GO Biological Processes	19	GO:0042098	T cell proliferation		-3.8	2.9	4.5	20638	216	532	16	3	0.74	12772|15978|16184|16411|16414|16453|20304|20371|22163|54698|58205|60533|66824|171285|381924|434215	Ccr2|Ifng|Il2ra|Itgax|Itgb2|Jak3|Ccl5|Foxp3|Tnfrsf4|Crtam|Pdcd1lg2|Cd274|Pycard|Havcr2|Itgad|Lrrc32	-1.8	MyList
GO Biological Processes	19	GO:0070231	T cell apoptotic process		-3.8	5.1	5.2	20638	61	532	8	1.5	0.53	14103|16184|16453|19373|20304|20723|22163|60533	Fasl|Il2ra|Jak3|Rag1|Ccl5|Serpinb9|Tnfrsf4|Cd274	-1.8	MyList
GO Biological Processes	19	GO:0031334	positive regulation of protein-containing complex assembly		-3.8	2.8	4.5	20638	239	532	17	3.2	0.76	11303|11622|11853|15978|50884|56193|63986|66824|67771|70839|74117|76709|170643|215449|229898|260409|544963	Abca1|Ahr|Rhoc|Ifng|Nckap1|Plek|Gmfg|Pycard|Arpc5|P2ry12|Actr3|Arpc2|Kirrel|Rap1b|Gbp5|Cdc42ep3|Iqgap2	-1.8	MyList
GO Biological Processes	19	GO:0031343	positive regulation of cell killing		-3.8	4.1	4.9	20638	95	532	10	1.9	0.59	12774|15007|15042|15978|16174|16643|18646|27007|54698|225825	Ccr5|H2-Q10|H2-T24|Ifng|Il18rap|Klrd1|Prf1|Klrk1|Crtam|Cd226	-1.8	MyList
GO Biological Processes	19	GO:1902105	regulation of leukocyte differentiation		-3.8	2.5	4.3	20638	310	532	20	3.8	0.82	12703|12772|12977|13024|15902|15978|16184|16453|16878|19373|20302|20304|20371|54698|57765|72828|100201|235320|238377|269023	Socs1|Ccr2|Csf1|Ctla2a|Id2|Ifng|Il2ra|Jak3|Lif|Rag1|Ccl3|Ccl5|Foxp3|Crtam|Tbx21|Ubash3b|Tmem64|Zbtb16|Gpr68|Zfp608	-1.8	MyList
GO Biological Processes	19	GO:0046631	alpha-beta T cell activation		-3.8	3.1	4.6	20638	174	532	14	2.6	0.69	12051|12703|12772|13813|15978|16182|16453|19883|20371|54698|57765|58185|60533|235320	Bcl3|Socs1|Ccr2|Eomes|Ifng|Il18r1|Jak3|Rora|Foxp3|Crtam|Tbx21|Rsad2|Cd274|Zbtb16	-1.8	MyList
GO Biological Processes	19	GO:0045672	positive regulation of osteoclast differentiation		-3.8	7.1	5.7	20638	33	532	6	1.1	0.46	12977|15978|20302|20304|100201|238377	Csf1|Ifng|Ccl3|Ccl5|Tmem64|Gpr68	-1.8	MyList
Reactome Gene Sets	6	R-MMU-5663213	RHO GTPases Activate WASPs and WAVEs		-3.8	7.1	5.7	20638	33	532	6	1.1	0.46	12540|26413|50884|67771|74117|76709	Cdc42|Mapk1|Nckap1|Arpc5|Actr3|Arpc2	-1.8	MyList
KEGG Pathway	24	ko05132	Salmonella infection		-3.8	4.5	5	20638	78	532	9	1.7	0.56	12540|13427|15978|20302|20303|26413|66824|67771|76709	Cdc42|Dync1i2|Ifng|Ccl3|Ccl4|Mapk1|Pycard|Arpc5|Arpc2	-1.8	MyList
GO Biological Processes	19	GO:0007160	cell-matrix adhesion		-3.7	2.8	4.5	20638	218	532	16	3	0.74	11482|12977|13837|16401|16410|16412|16414|19272|20194|21838|22793|57278|84544|105298|109700|320910	Acvrl1|Csf1|Epha3|Itga4|Itgav|Itgb1|Itgb2|Ptprk|S100a10|Thy1|Zyx|Bcam|Cd96|Epdr1|Itga1|Itgb8	-1.8	MyList
GO Biological Processes	19	GO:0097696	receptor signaling pathway via STAT		-3.7	3	4.5	20638	196	532	15	2.8	0.72	12051|12703|15978|16155|16453|16878|18413|19713|20304|20846|20847|80285|107895|216233|547253	Bcl3|Socs1|Ifng|Il10rb|Jak3|Lif|Osm|Ret|Ccl5|Stat1|Stat2|Parp9|Mgat5|Socs2|Parp14	-1.8	MyList
GO Biological Processes	19	GO:0035457	cellular response to interferon-alpha		-3.7	13	6.7	20638	12	532	4	0.75	0.37	15951|15957|15958|15959	Ifi204|Ifit1|Ifit2|Ifit3	-1.8	MyList
GO Biological Processes	19	GO:0002274	myeloid leukocyte activation		-3.7	2.7	4.4	20638	241	532	17	3.2	0.76	12506|12772|13011|13051|15978|16174|16414|16835|19883|20304|27007|66824|70110|171285|216161|225825|320910	Cd48|Ccr2|Cst7|Cx3cr1|Ifng|Il18rap|Itgb2|Ldlr|Rora|Ccl5|Klrk1|Pycard|Ifi35|Havcr2|Sbno2|Cd226|Itgb8	-1.8	MyList
GO Biological Processes	19	GO:0051403	stress-activated MAPK cascade		-3.7	2.7	4.4	20638	241	532	17	3.2	0.76	12540|15258|17318|19106|20379|22032|26408|26413|65106|66824|71751|76108|76589|98432|100532|107607|330938	Cdc42|Hipk2|Mid1|Eif2ak2|Sfrp4|Traf4|Map3k5|Mapk1|Arl6ip5|Pycard|Map3k13|Rap2a|Unc5cl|Phlpp1|Rell1|Nod1|Dixdc1	-1.8	MyList
GO Biological Processes	19	GO:0002292	T cell differentiation involved in immune response		-3.7	4.4	5	20638	79	532	9	1.7	0.56	12051|12772|13813|15978|16182|16453|19883|20371|57765	Bcl3|Ccr2|Eomes|Ifng|Il18r1|Jak3|Rora|Foxp3|Tbx21	-1.8	MyList
GO Biological Processes	19	GO:0097530	granulocyte migration		-3.7	3.3	4.6	20638	155	532	13	2.4	0.67	12977|13143|15978|16177|16414|20302|20303|20304|26413|68279|109700|227288|270152	Csf1|Dapk2|Ifng|Il1r1|Itgb2|Ccl3|Ccl4|Ccl5|Mapk1|Mcoln2|Itga1|Cxcr1|Jaml	-1.8	MyList
GO Biological Processes	19	GO:0002716	negative regulation of natural killer cell mediated immunity		-3.7	8.8	6	20638	22	532	5	0.94	0.42	16641|16643|20723|84544|171285	Klrc1|Klrd1|Serpinb9|Cd96|Havcr2	-1.7	MyList
GO Biological Processes	19	GO:0002707	negative regulation of lymphocyte mediated immunity		-3.7	5.7	5.3	20638	48	532	7	1.3	0.49	16641|16643|20371|20723|57765|84544|171285	Klrc1|Klrd1|Foxp3|Serpinb9|Tbx21|Cd96|Havcr2	-1.7	MyList
GO Biological Processes	19	GO:1902107	positive regulation of leukocyte differentiation		-3.7	3.1	4.5	20638	178	532	14	2.6	0.69	12703|12772|12977|15902|15978|16184|16878|19373|20302|20304|20371|100201|235320|238377	Socs1|Ccr2|Csf1|Id2|Ifng|Il2ra|Lif|Rag1|Ccl3|Ccl5|Foxp3|Tmem64|Zbtb16|Gpr68	-1.7	MyList
GO Biological Processes	19	GO:1903708	positive regulation of hemopoiesis		-3.7	3.1	4.5	20638	178	532	14	2.6	0.69	12703|12772|12977|15902|15978|16184|16878|19373|20302|20304|20371|100201|235320|238377	Socs1|Ccr2|Csf1|Id2|Ifng|Il2ra|Lif|Rag1|Ccl3|Ccl5|Foxp3|Tmem64|Zbtb16|Gpr68	-1.7	MyList
KEGG Pathway	24	ko04630	Jak-STAT signaling pathway		-3.7	3.2	4.5	20638	157	532	13	2.4	0.67	12444|12700|12703|15978|16155|16184|16391|16453|16878|18413|20846|20847|216233	Ccnd2|Cish|Socs1|Ifng|Il10rb|Il2ra|Irf9|Jak3|Lif|Osm|Stat1|Stat2|Socs2	-1.7	MyList
GO Biological Processes	19	GO:0055074	calcium ion homeostasis		-3.6	2.1	4.1	20638	496	532	27	5.1	0.95	11749|11793|12297|12772|12774|12776|13051|14064|14103|14676|15114|15212|16410|16453|18854|19222|20302|20304|20320|21838|66259|66972|72828|80901|100201|227288|381290	Anxa6|Atg5|Cacnb3|Ccr2|Ccr5|Ccr8|Cx3cr1|F2rl2|Fasl|Gna15|Hap1|Hexb|Itgav|Jak3|Pml|Ptgir|Ccl3|Ccl5|Nptn|Thy1|Camk2n1|Slc25a23|Ubash3b|Cxcr6|Tmem64|Cxcr1|Atp2b4	-1.7	MyList
GO Biological Processes	19	GO:0032651	regulation of interleukin-1 beta production		-3.6	4.3	4.9	20638	81	532	9	1.7	0.56	12774|13051|15951|15978|18854|20302|66824|74155|107607	Ccr5|Cx3cr1|Ifi204|Ifng|Pml|Ccl3|Pycard|Errfi1|Nod1	-1.7	MyList
KEGG Pathway	24	mmu05132	Salmonella infection		-3.6	4.3	4.9	20638	81	532	9	1.7	0.56	12540|13427|15978|20302|20303|26413|66824|67771|76709	Cdc42|Dync1i2|Ifng|Ccl3|Ccl4|Mapk1|Pycard|Arpc5|Arpc2	-1.7	MyList
GO Biological Processes	19	GO:0050870	positive regulation of T cell activation		-3.6	2.9	4.4	20638	201	532	15	2.8	0.72	12703|12772|15978|16184|16453|16852|19373|20304|20371|21838|58205|60533|66824|171285|235320	Socs1|Ccr2|Ifng|Il2ra|Jak3|Lgals1|Rag1|Ccl5|Foxp3|Thy1|Pdcd1lg2|Cd274|Pycard|Havcr2|Zbtb16	-1.7	MyList
GO Biological Processes	19	GO:0032652	regulation of interleukin-1 production		-3.6	3.9	4.7	20638	99	532	10	1.9	0.59	12774|13051|15951|15978|18854|20302|66824|74155|107607|171285	Ccr5|Cx3cr1|Ifi204|Ifng|Pml|Ccl3|Pycard|Errfi1|Nod1|Havcr2	-1.7	MyList
GO Biological Processes	19	GO:0032727	positive regulation of interferon-alpha production		-3.6	8.4	5.8	20638	23	532	5	0.94	0.42	20846|54123|71586|170743|230073	Stat1|Irf7|Ifih1|Tlr7|Ddx58	-1.7	MyList
KEGG Pathway	24	ko05332	Graft-versus-host disease		-3.6	4.8	5	20638	65	532	8	1.5	0.53	14103|14939|15007|15042|15978|16641|16643|18646	Fasl|Gzmb|H2-Q10|H2-T24|Ifng|Klrc1|Klrd1|Prf1	-1.7	MyList
GO Biological Processes	19	GO:0002709	regulation of T cell mediated immunity		-3.6	3.9	4.7	20638	100	532	10	1.9	0.59	12772|15007|15042|16177|16182|16641|16643|20371|57765|58185	Ccr2|H2-Q10|H2-T24|Il1r1|Il18r1|Klrc1|Klrd1|Foxp3|Tbx21|Rsad2	-1.7	MyList
GO Biological Processes	19	GO:0042102	positive regulation of T cell proliferation		-3.6	3.9	4.7	20638	100	532	10	1.9	0.59	12772|15978|16184|16453|20304|20371|58205|60533|66824|171285	Ccr2|Ifng|Il2ra|Jak3|Ccl5|Foxp3|Pdcd1lg2|Cd274|Pycard|Havcr2	-1.7	MyList
GO Biological Processes	19	GO:1903977	positive regulation of glial cell migration		-3.6	12	6.4	20638	13	532	4	0.75	0.37	12772|12977|13051|70839	Ccr2|Csf1|Cx3cr1|P2ry12	-1.7	MyList
GO Biological Processes	19	GO:0002822	regulation of adaptive immune response based on somatic recombination of immune receptors built from immunoglobulin superfamily domains		-3.6	2.9	4.3	20638	203	532	15	2.8	0.72	12772|15007|15042|15978|16177|16182|16453|16641|16643|20371|57765|58185|60533|171285|225825	Ccr2|H2-Q10|H2-T24|Ifng|Il1r1|Il18r1|Jak3|Klrc1|Klrd1|Foxp3|Tbx21|Rsad2|Cd274|Havcr2|Cd226	-1.7	MyList
KEGG Pathway	24	mmu04630	Jak-STAT signaling pathway		-3.6	3.2	4.4	20638	160	532	13	2.4	0.67	12444|12700|12703|15978|16155|16184|16391|16453|16878|18413|20846|20847|216233	Ccnd2|Cish|Socs1|Ifng|Il10rb|Il2ra|Irf9|Jak3|Lif|Osm|Stat1|Stat2|Socs2	-1.7	MyList
GO Biological Processes	19	GO:0032946	positive regulation of mononuclear cell proliferation		-3.6	3.3	4.5	20638	140	532	12	2.3	0.64	12772|12977|15978|16184|16453|20304|20371|22163|58205|60533|66824|171285	Ccr2|Csf1|Ifng|Il2ra|Jak3|Ccl5|Foxp3|Tnfrsf4|Pdcd1lg2|Cd274|Pycard|Havcr2	-1.6	MyList
GO Biological Processes	19	GO:0032728	positive regulation of interferon-beta production		-3.5	6.5	5.3	20638	36	532	6	1.1	0.46	54123|66878|71586|80861|170743|230073	Irf7|Riok3|Ifih1|Dhx58|Tlr7|Ddx58	-1.6	MyList
GO Biological Processes	19	GO:0001906	cell killing		-3.5	2.8	4.3	20638	205	532	15	2.8	0.72	12774|12946|14939|15007|15042|15978|16174|16641|16643|18646|20723|27007|54698|171285|225825	Ccr5|Cr1l|Gzmb|H2-Q10|H2-T24|Ifng|Il18rap|Klrc1|Klrd1|Prf1|Serpinb9|Klrk1|Crtam|Havcr2|Cd226	-1.6	MyList
GO Biological Processes	19	GO:0030001	metal ion transport		-3.5	2.1	4	20638	503	532	27	5.1	0.95	11603|11622|11749|11793|12297|12774|14103|15114|16410|16453|16529|18591|18854|20303|20304|21838|22785|66395|66972|68279|70839|72160|72828|98396|170706|192120|381290	Agrn|Ahr|Anxa6|Atg5|Cacnb3|Ccr5|Fasl|Hap1|Itgav|Jak3|Kcnk5|Pdgfb|Pml|Ccl4|Ccl5|Thy1|Slc30a4|Ahnak|Slc25a23|Mcoln2|P2ry12|Tmem163|Ubash3b|Slc41a1|Tmem37|Bspry|Atp2b4	-1.6	MyList
GO Biological Processes	19	GO:0051493	regulation of cytoskeleton organization		-3.5	2	4	20638	530	532	28	5.3	0.97	11603|11853|11857|12334|13518|13837|17318|17996|19241|20194|20257|22351|26413|50884|56193|63986|66824|67771|69550|74117|76709|93840|170643|229589|235611|260409|330938|544963	Agrn|Rhoc|Arhgdib|Capn2|Dst|Epha3|Mid1|Neb|Tmsb4x|S100a10|Stmn2|Vill|Mapk1|Nckap1|Plek|Gmfg|Pycard|Arpc5|Bst2|Actr3|Arpc2|Vangl2|Kirrel|Prune1|Plxnb1|Cdc42ep3|Dixdc1|Iqgap2	-1.6	MyList
GO Biological Processes	19	GO:0032760	positive regulation of tumor necrosis factor production		-3.5	3.8	4.6	20638	102	532	10	1.9	0.59	12772|12774|15978|20302|20303|66824|71586|107607|171285|230073	Ccr2|Ccr5|Ifng|Ccl3|Ccl4|Pycard|Ifih1|Nod1|Havcr2|Ddx58	-1.6	MyList
GO Biological Processes	19	GO:0002834	regulation of response to tumor cell		-3.5	8.1	5.6	20638	24	532	5	0.94	0.42	27007|54698|60533|171285|225825	Klrk1|Crtam|Cd274|Havcr2|Cd226	-1.6	MyList
GO Biological Processes	19	GO:0002837	regulation of immune response to tumor cell		-3.5	8.1	5.6	20638	24	532	5	0.94	0.42	27007|54698|60533|171285|225825	Klrk1|Crtam|Cd274|Havcr2|Cd226	-1.6	MyList
GO Biological Processes	19	GO:0035743	CD4-positive, alpha-beta T cell cytokine production		-3.5	8.1	5.6	20638	24	532	5	0.94	0.42	16174|16177|16182|57765|58185	Il18rap|Il1r1|Il18r1|Tbx21|Rsad2	-1.6	MyList
GO Biological Processes	19	GO:2000147	positive regulation of cell motility		-3.5	2	3.9	20638	587	532	30	5.6	1	11853|12772|12977|13051|13143|15978|16177|16337|16401|16410|16411|16412|18208|18591|19241|19713|20303|20304|20352|21838|26413|53378|60533|66824|68813|70839|74117|76709|107895|384009	Rhoc|Ccr2|Csf1|Cx3cr1|Dapk2|Ifng|Il1r1|Insr|Itga4|Itgav|Itgax|Itgb1|Ntn1|Pdgfb|Tmsb4x|Ret|Ccl4|Ccl5|Sema4b|Thy1|Mapk1|Sdcbp|Cd274|Pycard|Dock5|P2ry12|Actr3|Arpc2|Mgat5|Glipr2	-1.6	MyList
GO Biological Processes	19	GO:0002286	T cell activation involved in immune response		-3.5	3.5	4.5	20638	122	532	11	2.1	0.62	12051|12772|13813|15978|16182|16453|19883|20371|54519|57765|171285	Bcl3|Ccr2|Eomes|Ifng|Il18r1|Jak3|Rora|Foxp3|Apbb1ip|Tbx21|Havcr2	-1.6	MyList
GO Biological Processes	19	GO:1904141	positive regulation of microglial cell migration		-3.5	19	7.3	20638	6	532	3	0.56	0.32	12977|13051|70839	Csf1|Cx3cr1|P2ry12	-1.6	MyList
GO Biological Processes	19	GO:0039533	regulation of MDA-5 signaling pathway		-3.5	19	7.3	20638	6	532	3	0.56	0.32	66878|80861|234311	Riok3|Dhx58|Ddx60	-1.6	MyList
GO Biological Processes	19	GO:0002461	tolerance induction dependent upon immune response		-3.5	19	7.3	20638	6	532	3	0.56	0.32	20371|60533|171285	Foxp3|Cd274|Havcr2	-1.6	MyList
GO Biological Processes	19	GO:0002860	positive regulation of natural killer cell mediated cytotoxicity directed against tumor cell target		-3.5	19	7.3	20638	6	532	3	0.56	0.32	27007|54698|225825	Klrk1|Crtam|Cd226	-1.6	MyList
GO Biological Processes	19	GO:0035655	interleukin-18-mediated signaling pathway		-3.5	19	7.3	20638	6	532	3	0.56	0.32	16174|16182|18591	Il18rap|Il18r1|Pdgfb	-1.6	MyList
WikiPathways	27	WP85	Focal Adhesion		-3.5	2.9	4.3	20638	185	532	14	2.6	0.69	12444|12540|12831|16401|16410|16411|16412|16414|18591|22793|26413|215449|320910|381924	Ccnd2|Cdc42|Col5a1|Itga4|Itgav|Itgax|Itgb1|Itgb2|Pdgfb|Zyx|Mapk1|Rap1b|Itgb8|Itgad	-1.6	MyList
GO Biological Processes	19	GO:1903557	positive regulation of tumor necrosis factor superfamily cytokine production		-3.5	3.8	4.6	20638	103	532	10	1.9	0.59	12772|12774|15978|20302|20303|66824|71586|107607|171285|230073	Ccr2|Ccr5|Ifng|Ccl3|Ccl4|Pycard|Ifih1|Nod1|Havcr2|Ddx58	-1.6	MyList
GO Biological Processes	19	GO:0006874	cellular calcium ion homeostasis		-3.5	2.1	4	20638	480	532	26	4.9	0.93	11749|11793|12297|12772|12774|12776|13051|14064|14103|14676|15114|15212|16410|16453|18854|19222|20302|20304|20320|21838|66972|72828|80901|100201|227288|381290	Anxa6|Atg5|Cacnb3|Ccr2|Ccr5|Ccr8|Cx3cr1|F2rl2|Fasl|Gna15|Hap1|Hexb|Itgav|Jak3|Pml|Ptgir|Ccl3|Ccl5|Nptn|Thy1|Slc25a23|Ubash3b|Cxcr6|Tmem64|Cxcr1|Atp2b4	-1.6	MyList
GO Biological Processes	19	GO:0042330	taxis		-3.5	2	3.9	20638	616	532	31	5.8	1	11603|11785|12772|12774|12776|12977|13051|13143|13837|15902|15978|16410|16414|16985|18131|18208|18591|20302|20303|20304|20320|20352|26413|67784|70839|80901|93840|109700|227288|235611|270152	Agrn|Apbb1|Ccr2|Ccr5|Ccr8|Csf1|Cx3cr1|Dapk2|Epha3|Id2|Ifng|Itgav|Itgb2|Lsp1|Notch3|Ntn1|Pdgfb|Ccl3|Ccl4|Ccl5|Nptn|Sema4b|Mapk1|Plxnd1|P2ry12|Cxcr6|Vangl2|Itga1|Cxcr1|Plxnb1|Jaml	-1.6	MyList
GO Biological Processes	19	GO:0050863	regulation of T cell activation		-3.5	2.4	4.1	20638	326	532	20	3.8	0.82	12703|12772|13024|15978|16184|16453|16852|19373|20304|20371|21838|54698|57765|58205|60533|66824|171285|235320|269023|434215	Socs1|Ccr2|Ctla2a|Ifng|Il2ra|Jak3|Lgals1|Rag1|Ccl5|Foxp3|Thy1|Crtam|Tbx21|Pdcd1lg2|Cd274|Pycard|Havcr2|Zbtb16|Zfp608|Lrrc32	-1.6	MyList
GO Biological Processes	19	GO:0002763	positive regulation of myeloid leukocyte differentiation		-3.5	4.6	4.8	20638	68	532	8	1.5	0.53	12977|15902|15978|16878|20302|20304|100201|238377	Csf1|Id2|Ifng|Lif|Ccl3|Ccl5|Tmem64|Gpr68	-1.6	MyList
KEGG Pathway	24	ko04622	RIG-I-like receptor signaling pathway		-3.5	4.6	4.8	20638	68	532	8	1.5	0.53	11793|54123|66641|71586|80861|217069|230073|100038882	Atg5|Irf7|Sike1|Ifih1|Dhx58|Trim25|Ddx58|Isg15	-1.6	MyList
GO Biological Processes	19	GO:0046007	negative regulation of activated T cell proliferation		-3.4	11	6.1	20638	14	532	4	0.75	0.37	54698|58205|60533|434215	Crtam|Pdcd1lg2|Cd274|Lrrc32	-1.6	MyList
GO Biological Processes	19	GO:0030335	positive regulation of cell migration		-3.4	2	3.9	20638	564	532	29	5.5	0.98	11853|12772|12977|13051|13143|15978|16177|16337|16401|16410|16411|16412|18591|19241|19713|20303|20304|20352|21838|26413|53378|60533|66824|68813|70839|74117|76709|107895|384009	Rhoc|Ccr2|Csf1|Cx3cr1|Dapk2|Ifng|Il1r1|Insr|Itga4|Itgav|Itgax|Itgb1|Pdgfb|Tmsb4x|Ret|Ccl4|Ccl5|Sema4b|Thy1|Mapk1|Sdcbp|Cd274|Pycard|Dock5|P2ry12|Actr3|Arpc2|Mgat5|Glipr2	-1.6	MyList
GO Biological Processes	19	GO:0051345	positive regulation of hydrolase activity		-3.4	2	3.9	20638	537	532	28	5.3	0.97	11603|11853|13033|14103|15978|16412|18854|19713|20194|20302|20303|20304|20846|21838|22035|26408|52377|56193|65106|66824|69635|74018|107607|108671|109700|235611|240832|380711	Agrn|Rhoc|Ctsd|Fasl|Ifng|Itgb1|Pml|Ret|S100a10|Ccl3|Ccl4|Ccl5|Stat1|Thy1|Tnfsf10|Map3k5|Rcn3|Plek|Arl6ip5|Pycard|Dapk1|Als2|Nod1|Dnajc9|Itga1|Plxnb1|Tor1aip2|Rap1gap2	-1.6	MyList
GO Biological Processes	19	GO:0050868	negative regulation of T cell activation		-3.4	3.4	4.4	20638	124	532	11	2.1	0.62	12703|16184|16453|20371|54698|57765|58205|60533|171285|269023|434215	Socs1|Il2ra|Jak3|Foxp3|Crtam|Tbx21|Pdcd1lg2|Cd274|Havcr2|Zfp608|Lrrc32	-1.6	MyList
GO Biological Processes	19	GO:0001909	leukocyte mediated cytotoxicity		-3.4	3.2	4.3	20638	145	532	12	2.3	0.64	14939|15007|15042|16174|16641|16643|18646|20723|27007|54698|171285|225825	Gzmb|H2-Q10|H2-T24|Il18rap|Klrc1|Klrd1|Prf1|Serpinb9|Klrk1|Crtam|Havcr2|Cd226	-1.6	MyList
GO Biological Processes	19	GO:0035821	modulation of process of other organism		-3.4	3.2	4.3	20638	145	532	12	2.3	0.64	11793|12774|15944|15978|16337|18646|20303|20304|20723|54396|67955|72179	Atg5|Ccr5|Irgm1|Ifng|Insr|Prf1|Ccl4|Ccl5|Serpinb9|Irgm2|Sugt1|Fbxl2	-1.6	MyList
GO Biological Processes	19	GO:0022407	regulation of cell-cell adhesion		-3.4	2.2	3.9	20638	432	532	24	4.5	0.9	12703|12772|12774|15978|16184|16401|16414|16453|16852|19373|20304|20371|20443|21838|54698|57765|58205|60533|66824|72828|171285|235320|269023|434215	Socs1|Ccr2|Ccr5|Ifng|Il2ra|Itga4|Itgb2|Jak3|Lgals1|Rag1|Ccl5|Foxp3|St3gal4|Thy1|Crtam|Tbx21|Pdcd1lg2|Cd274|Pycard|Ubash3b|Havcr2|Zbtb16|Zfp608|Lrrc32	-1.6	MyList
KEGG Pathway	24	mmu04622	RIG-I-like receptor signaling pathway		-3.4	4.5	4.7	20638	69	532	8	1.5	0.53	11793|54123|66641|71586|80861|217069|230073|100038882	Atg5|Irf7|Sike1|Ifih1|Dhx58|Trim25|Ddx58|Isg15	-1.6	MyList
GO Biological Processes	19	GO:0034314	Arp2/3 complex-mediated actin nucleation		-3.4	6.1	5.1	20638	38	532	6	1.1	0.46	50884|63986|67771|74117|76709|544963	Nckap1|Gmfg|Arpc5|Actr3|Arpc2|Iqgap2	-1.6	MyList
GO Biological Processes	19	GO:0071621	granulocyte chemotaxis		-3.4	3.4	4.4	20638	126	532	11	2.1	0.62	12977|13143|15978|16414|20302|20303|20304|26413|109700|227288|270152	Csf1|Dapk2|Ifng|Itgb2|Ccl3|Ccl4|Ccl5|Mapk1|Itga1|Cxcr1|Jaml	-1.5	MyList
GO Biological Processes	19	GO:1990266	neutrophil migration		-3.4	3.4	4.4	20638	126	532	11	2.1	0.62	13143|15978|16177|16414|20302|20303|20304|68279|109700|227288|270152	Dapk2|Ifng|Il1r1|Itgb2|Ccl3|Ccl4|Ccl5|Mcoln2|Itga1|Cxcr1|Jaml	-1.5	MyList
GO Biological Processes	19	GO:1901216	positive regulation of neuron death		-3.4	3.4	4.4	20638	126	532	11	2.1	0.62	11603|12334|12540|13163|14103|15978|18105|19268|20302|26408|109700	Agrn|Capn2|Cdc42|Daxx|Fasl|Ifng|Nqo2|Ptprf|Ccl3|Map3k5|Itga1	-1.5	MyList
Reactome Gene Sets	6	R-MMU-216083	Integrin cell surface interactions		-3.4	4.4	4.7	20638	70	532	8	1.5	0.53	12831|16401|16410|16411|16412|16414|109700|320910	Col5a1|Itga4|Itgav|Itgax|Itgb1|Itgb2|Itga1|Itgb8	-1.5	MyList
GO Biological Processes	19	GO:0045639	positive regulation of myeloid cell differentiation		-3.3	3.6	4.4	20638	107	532	10	1.9	0.59	12977|15902|15978|16878|20302|20304|20846|100201|238377|100038882	Csf1|Id2|Ifng|Lif|Ccl3|Ccl5|Stat1|Tmem64|Gpr68|Isg15	-1.5	MyList
GO Biological Processes	19	GO:0001910	regulation of leukocyte mediated cytotoxicity		-3.3	3.6	4.4	20638	107	532	10	1.9	0.59	15007|15042|16174|16641|16643|20723|27007|54698|171285|225825	H2-Q10|H2-T24|Il18rap|Klrc1|Klrd1|Serpinb9|Klrk1|Crtam|Havcr2|Cd226	-1.5	MyList
GO Biological Processes	19	GO:0002218	activation of innate immune response		-3.3	6	5.1	20638	39	532	6	1.1	0.46	15951|16643|27007|58203|66824|100033459	Ifi204|Klrd1|Klrk1|Zbp1|Pycard|Ifi208	-1.5	MyList
GO Biological Processes	19	GO:0007259	receptor signaling pathway via JAK-STAT		-3.3	2.8	4.2	20638	191	532	14	2.6	0.69	12051|12703|15978|16155|16453|16878|18413|19713|20304|20846|20847|80285|216233|547253	Bcl3|Socs1|Ifng|Il10rb|Jak3|Lif|Osm|Ret|Ccl5|Stat1|Stat2|Parp9|Socs2|Parp14	-1.5	MyList
GO Biological Processes	19	GO:0002449	lymphocyte mediated immunity		-3.3	2.1	3.9	20638	437	532	24	4.5	0.9	12051|12525|12772|12946|14939|15007|15042|15978|16174|16177|16182|16641|16643|18646|20371|20723|27007|54123|54698|57765|58185|84544|171285|225825	Bcl3|Cd8a|Ccr2|Cr1l|Gzmb|H2-Q10|H2-T24|Ifng|Il18rap|Il1r1|Il18r1|Klrc1|Klrd1|Prf1|Foxp3|Serpinb9|Klrk1|Irf7|Crtam|Tbx21|Rsad2|Cd96|Havcr2|Cd226	-1.5	MyList
GO Biological Processes	19	GO:0002821	positive regulation of adaptive immune response		-3.3	3.1	4.3	20638	148	532	12	2.3	0.64	12772|15007|15042|15978|16177|16182|20371|57765|58185|60533|66824|225825	Ccr2|H2-Q10|H2-T24|Ifng|Il1r1|Il18r1|Foxp3|Tbx21|Rsad2|Cd274|Pycard|Cd226	-1.5	MyList
GO Biological Processes	19	GO:0002294	CD4-positive, alpha-beta T cell differentiation involved in immune response		-3.3	4.4	4.6	20638	71	532	8	1.5	0.53	12051|12772|15978|16182|16453|19883|20371|57765	Bcl3|Ccr2|Ifng|Il18r1|Jak3|Rora|Foxp3|Tbx21	-1.5	MyList
KEGG Pathway	24	ko05145	Toxoplasmosis		-3.3	3.6	4.4	20638	108	532	10	1.9	0.59	12703|12774|15944|15978|16145|16155|16412|16835|20846|26413	Socs1|Ccr5|Irgm1|Ifng|Igtp|Il10rb|Itgb1|Ldlr|Stat1|Mapk1	-1.5	MyList
GO Biological Processes	19	GO:0040017	positive regulation of locomotion		-3.3	1.9	3.8	20638	602	532	30	5.6	1	11853|12772|12977|13051|13143|15978|16177|16337|16401|16410|16411|16412|18208|18591|19241|19713|20303|20304|20352|21838|26413|53378|60533|66824|68813|70839|74117|76709|107895|384009	Rhoc|Ccr2|Csf1|Cx3cr1|Dapk2|Ifng|Il1r1|Insr|Itga4|Itgav|Itgax|Itgb1|Ntn1|Pdgfb|Tmsb4x|Ret|Ccl4|Ccl5|Sema4b|Thy1|Mapk1|Sdcbp|Cd274|Pycard|Dock5|P2ry12|Actr3|Arpc2|Mgat5|Glipr2	-1.5	MyList
GO Biological Processes	19	GO:0007264	small GTPase mediated signal transduction		-3.3	2.1	3.9	20638	439	532	24	4.5	0.9	11303|11853|11857|12540|12977|14064|16412|18208|19053|22325|22630|50884|53378|68813|71302|72318|74018|76108|93840|213498|215449|260409|329877|380711	Abca1|Rhoc|Arhgdib|Cdc42|Csf1|F2rl2|Itgb1|Ntn1|Ppp2cb|Vav2|Ywhaq|Nckap1|Sdcbp|Dock5|Arhgap26|Cyth4|Als2|Rap2a|Vangl2|Arhgef11|Rap1b|Cdc42ep3|Dennd4c|Rap1gap2	-1.5	MyList
GO Biological Processes	19	GO:0043280	positive regulation of cysteine-type endopeptidase activity involved in apoptotic process		-3.3	3.3	4.3	20638	128	532	11	2.1	0.62	13033|14103|18854|19713|20846|22035|26408|65106|66824|69635|107607	Ctsd|Fasl|Pml|Ret|Stat1|Tnfsf10|Map3k5|Arl6ip5|Pycard|Dapk1|Nod1	-1.5	MyList
GO Biological Processes	19	GO:0019722	calcium-mediated signaling		-3.3	2.8	4.1	20638	193	532	14	2.6	0.69	12525|12772|12774|12776|13051|14200|19057|20303|52589|54396|70839|80901|227288|381290	Cd8a|Ccr2|Ccr5|Ccr8|Cx3cr1|Fhl2|Ppp3cc|Ccl4|Ncald|Irgm2|P2ry12|Cxcr6|Cxcr1|Atp2b4	-1.5	MyList
GO Biological Processes	19	GO:0032481	positive regulation of type I interferon production		-3.3	4.9	4.8	20638	55	532	7	1.3	0.49	20846|54123|66878|71586|80861|170743|230073	Stat1|Irf7|Riok3|Ifih1|Dhx58|Tlr7|Ddx58	-1.5	MyList
Reactome Gene Sets	6	R-MMU-2029482	Regulation of actin dynamics for phagocytic cup formation		-3.3	4.9	4.8	20638	55	532	7	1.3	0.49	12540|22325|26413|50884|67771|74117|76709	Cdc42|Vav2|Mapk1|Nckap1|Arpc5|Actr3|Arpc2	-1.5	MyList
GO Biological Processes	19	GO:0030036	actin cytoskeleton organization		-3.3	1.8	3.7	20638	717	532	34	6.4	1.1	11853|11857|12540|13822|13837|16412|17920|17996|18591|19241|20194|22138|22351|22793|26934|50884|53378|56193|63986|66824|67771|69550|71302|71602|71994|74117|76108|76709|93840|170643|231646|260409|330938|544963	Rhoc|Arhgdib|Cdc42|Epb41l2|Epha3|Itgb1|Myo6|Neb|Pdgfb|Tmsb4x|S100a10|Ttn|Vill|Zyx|Racgap1|Nckap1|Sdcbp|Plek|Gmfg|Pycard|Arpc5|Bst2|Arhgap26|Myo1e|Cnn3|Actr3|Rap2a|Arpc2|Vangl2|Kirrel|Myo1h|Cdc42ep3|Dixdc1|Iqgap2	-1.5	MyList
GO Biological Processes	19	GO:0051272	positive regulation of cellular component movement		-3.3	1.9	3.8	20638	604	532	30	5.6	1	11853|12772|12977|13051|13143|15978|16177|16337|16401|16410|16411|16412|18208|18591|19241|19713|20303|20304|20352|21838|26413|53378|60533|66824|68813|70839|74117|76709|107895|384009	Rhoc|Ccr2|Csf1|Cx3cr1|Dapk2|Ifng|Il1r1|Insr|Itga4|Itgav|Itgax|Itgb1|Ntn1|Pdgfb|Tmsb4x|Ret|Ccl4|Ccl5|Sema4b|Thy1|Mapk1|Sdcbp|Cd274|Pycard|Dock5|P2ry12|Actr3|Arpc2|Mgat5|Glipr2	-1.5	MyList
GO Biological Processes	19	GO:0002857	positive regulation of natural killer cell mediated immune response to tumor cell		-3.3	17	6.7	20638	7	532	3	0.56	0.32	27007|54698|225825	Klrk1|Crtam|Cd226	-1.4	MyList
GO Biological Processes	19	GO:1904124	microglial cell migration		-3.3	17	6.7	20638	7	532	3	0.56	0.32	12977|13051|70839	Csf1|Cx3cr1|P2ry12	-1.4	MyList
GO Biological Processes	19	GO:1904139	regulation of microglial cell migration		-3.3	17	6.7	20638	7	532	3	0.56	0.32	12977|13051|70839	Csf1|Cx3cr1|P2ry12	-1.4	MyList
KEGG Pathway	24	ko04380	Osteoclast differentiation		-3.3	3.3	4.2	20638	130	532	11	2.1	0.62	12703|12977|14200|15978|16177|16391|18034|19057|20846|20847|26413	Socs1|Csf1|Fhl2|Ifng|Il1r1|Irf9|Nfkb2|Ppp3cc|Stat1|Stat2|Mapk1	-1.4	MyList
GO Biological Processes	19	GO:0002687	positive regulation of leukocyte migration		-3.3	3.1	4.2	20638	151	532	12	2.3	0.64	12772|12977|13051|13143|16177|16401|20303|20304|21838|26413|66824|70839	Ccr2|Csf1|Cx3cr1|Dapk2|Il1r1|Itga4|Ccl4|Ccl5|Thy1|Mapk1|Pycard|P2ry12	-1.4	MyList
KEGG Pathway	24	mmu05145	Toxoplasmosis		-3.3	3.5	4.3	20638	110	532	10	1.9	0.59	12703|12774|15944|15978|16145|16155|16412|16835|20846|26413	Socs1|Ccr5|Irgm1|Ifng|Igtp|Il10rb|Itgb1|Ldlr|Stat1|Mapk1	-1.4	MyList
GO Biological Processes	19	GO:0039528	cytoplasmic pattern recognition receptor signaling pathway in response to virus		-3.2	7.2	5.2	20638	27	532	5	0.94	0.42	66878|71586|80861|230073|234311	Riok3|Ifih1|Dhx58|Ddx58|Ddx60	-1.4	MyList
GO Biological Processes	19	GO:0070233	negative regulation of T cell apoptotic process		-3.2	7.2	5.2	20638	27	532	5	0.94	0.42	16453|19373|20304|20723|22163	Jak3|Rag1|Ccl5|Serpinb9|Tnfrsf4	-1.4	MyList
GO Biological Processes	19	GO:0032648	regulation of interferon-beta production		-3.2	4.8	4.7	20638	56	532	7	1.3	0.49	54123|66824|66878|71586|80861|170743|230073	Irf7|Pycard|Riok3|Ifih1|Dhx58|Tlr7|Ddx58	-1.4	MyList
GO Biological Processes	19	GO:0045596	negative regulation of cell differentiation		-3.2	1.8	3.7	20638	723	532	34	6.4	1.1	11482|11622|11785|12703|12774|12831|13163|15902|15978|16410|16412|16453|16835|18131|18208|18591|19883|20352|20371|20679|21838|26413|29806|57765|69743|70839|72828|74117|74318|100201|235320|238377|269023|330938	Acvrl1|Ahr|Apbb1|Socs1|Ccr5|Col5a1|Daxx|Id2|Ifng|Itgav|Itgb1|Jak3|Ldlr|Notch3|Ntn1|Pdgfb|Rora|Sema4b|Foxp3|Sox6|Thy1|Mapk1|Limd1|Tbx21|Casz1|P2ry12|Ubash3b|Actr3|Hopx|Tmem64|Zbtb16|Gpr68|Zfp608|Dixdc1	-1.4	MyList
GO Biological Processes	19	GO:0006935	chemotaxis		-3.2	1.9	3.7	20638	611	532	30	5.6	1	11603|11785|12772|12774|12776|12977|13051|13143|13837|15978|16410|16414|16985|18131|18208|18591|20302|20303|20304|20320|20352|26413|67784|70839|80901|93840|109700|227288|235611|270152	Agrn|Apbb1|Ccr2|Ccr5|Ccr8|Csf1|Cx3cr1|Dapk2|Epha3|Ifng|Itgav|Itgb2|Lsp1|Notch3|Ntn1|Pdgfb|Ccl3|Ccl4|Ccl5|Nptn|Sema4b|Mapk1|Plxnd1|P2ry12|Cxcr6|Vangl2|Itga1|Cxcr1|Plxnb1|Jaml	-1.4	MyList
KEGG Pathway	24	mmu04380	Osteoclast differentiation		-3.2	3.2	4.2	20638	132	532	11	2.1	0.62	12703|12977|14200|15978|16177|16391|18034|19057|20846|20847|26413	Socs1|Csf1|Fhl2|Ifng|Il1r1|Irf9|Nfkb2|Ppp3cc|Stat1|Stat2|Mapk1	-1.4	MyList
GO Biological Processes	19	GO:0010508	positive regulation of autophagy		-3.2	3.2	4.2	20638	132	532	11	2.1	0.62	15944|15978|20128|20821|54396|69635|73158|94094|107607|209387|319236	Irgm1|Ifng|Trim30a|Trim21|Irgm2|Dapk1|Larp1|Trim34a|Nod1|Trim30d|Trim12c	-1.4	MyList
GO Biological Processes	19	GO:0046328	regulation of JNK cascade		-3.2	3.2	4.2	20638	132	532	11	2.1	0.62	12540|15258|20379|22032|26408|66824|76108|76589|98432|107607|330938	Cdc42|Hipk2|Sfrp4|Traf4|Map3k5|Pycard|Rap2a|Unc5cl|Phlpp1|Nod1|Dixdc1	-1.4	MyList
GO Biological Processes	19	GO:0051098	regulation of binding		-3.2	2.2	3.8	20638	396	532	22	4.1	0.86	11603|12313|12540|14938|15258|15902|15958|15978|16401|16878|18591|19053|19268|20194|20821|67784|72828|74117|74318|80285|209200|278507	Agrn|Calm1|Cdc42|Gzma|Hipk2|Id2|Ifit2|Ifng|Itga4|Lif|Pdgfb|Ppp2cb|Ptprf|S100a10|Trim21|Plxnd1|Ubash3b|Actr3|Hopx|Parp9|Dtx3l|Wfikkn2	-1.4	MyList
KEGG Pathway	24	ko04510	Focal adhesion		-3.2	2.7	4	20638	199	532	14	2.6	0.69	12334|12444|12540|16401|16410|16412|18591|22325|22793|26413|67268|109700|215449|320910	Capn2|Ccnd2|Cdc42|Itga4|Itgav|Itgb1|Pdgfb|Vav2|Zyx|Mapk1|Myl12a|Itga1|Rap1b|Itgb8	-1.4	MyList
GO Biological Processes	19	GO:0007260	tyrosine phosphorylation of STAT protein		-3.2	4.1	4.4	20638	75	532	8	1.5	0.53	12703|15978|16453|16878|18413|20304|80285|547253	Socs1|Ifng|Jak3|Lif|Osm|Ccl5|Parp9|Parp14	-1.4	MyList
GO Biological Processes	19	GO:0002443	leukocyte mediated immunity		-3.2	2	3.7	20638	532	532	27	5.1	0.95	12051|12525|12772|12946|14939|15007|15042|15978|16174|16177|16182|16414|16453|16641|16643|18646|20371|20723|27007|54123|54698|57765|58185|84544|171285|225825|230073	Bcl3|Cd8a|Ccr2|Cr1l|Gzmb|H2-Q10|H2-T24|Ifng|Il18rap|Il1r1|Il18r1|Itgb2|Jak3|Klrc1|Klrd1|Prf1|Foxp3|Serpinb9|Klrk1|Irf7|Crtam|Tbx21|Rsad2|Cd96|Havcr2|Cd226|Ddx58	-1.4	MyList
GO Biological Processes	19	GO:0032608	interferon-beta production		-3.2	4.7	4.6	20638	58	532	7	1.3	0.49	54123|66824|66878|71586|80861|170743|230073	Irf7|Pycard|Riok3|Ifih1|Dhx58|Tlr7|Ddx58	-1.4	MyList
GO Biological Processes	19	GO:0060284	regulation of cell development		-3.2	1.9	3.7	20638	588	532	29	5.5	0.98	12774|13051|15114|15206|15902|15978|16835|16878|18208|19268|19713|20194|20238|20352|20893|21838|24136|53614|67784|68813|71751|71999|74117|76709|216049|229589|235611|238377|330938	Ccr5|Cx3cr1|Hap1|Hes2|Id2|Ifng|Ldlr|Lif|Ntn1|Ptprf|Ret|S100a10|Atxn1|Sema4b|Bhlhe40|Thy1|Zeb2|Reck|Plxnd1|Dock5|Map3k13|Fbxo22|Actr3|Arpc2|Zfp365|Prune1|Plxnb1|Gpr68|Dixdc1	-1.4	MyList
GO Biological Processes	19	GO:0043393	regulation of protein binding		-3.1	2.6	3.9	20638	223	532	15	2.8	0.72	11603|12540|15258|15958|16401|18591|19053|19268|20821|67784|72828|74117|74318|209200|278507	Agrn|Cdc42|Hipk2|Ifit2|Itga4|Pdgfb|Ppp2cb|Ptprf|Trim21|Plxnd1|Ubash3b|Actr3|Hopx|Dtx3l|Wfikkn2	-1.4	MyList
GO Biological Processes	19	GO:1903706	regulation of hemopoiesis		-3.1	2.1	3.7	20638	399	532	22	4.1	0.86	12703|12772|12977|13024|15902|15978|16184|16453|16878|19373|20302|20304|20371|20846|54698|57765|72828|100201|235320|238377|269023|100038882	Socs1|Ccr2|Csf1|Ctla2a|Id2|Ifng|Il2ra|Jak3|Lif|Rag1|Ccl3|Ccl5|Foxp3|Stat1|Crtam|Tbx21|Ubash3b|Tmem64|Zbtb16|Gpr68|Zfp608|Isg15	-1.3	MyList
WikiPathways	27	WP2841	Focal Adhesion-PI3K-Akt-mTOR-signaling pathway		-3.1	2.3	3.8	20638	322	532	19	3.6	0.8	12831|12977|16184|16337|16401|16410|16411|16412|16414|16453|16890|18413|18591|19053|20527|26413|98432|320910|381924	Col5a1|Csf1|Il2ra|Insr|Itga4|Itgav|Itgax|Itgb1|Itgb2|Jak3|Lipe|Osm|Pdgfb|Ppp2cb|Slc2a3|Mapk1|Phlpp1|Itgb8|Itgad	-1.3	MyList
KEGG Pathway	24	ko05321	Inflammatory bowel disease (IBD)		-3.1	4.6	4.5	20638	59	532	7	1.3	0.49	15978|16174|16182|19883|20371|20846|57765	Ifng|Il18rap|Il18r1|Rora|Foxp3|Stat1|Tbx21	-1.3	MyList
GO Biological Processes	19	GO:0045954	positive regulation of natural killer cell mediated cytotoxicity		-3.1	6.7	5	20638	29	532	5	0.94	0.42	16174|16643|27007|54698|225825	Il18rap|Klrd1|Klrk1|Crtam|Cd226	-1.3	MyList
GO Biological Processes	19	GO:0051709	regulation of killing of cells of other organism		-3.1	9.1	5.5	20638	17	532	4	0.75	0.37	12774|15978|18646|20723	Ccr5|Ifng|Prf1|Serpinb9	-1.3	MyList
GO Biological Processes	19	GO:1903038	negative regulation of leukocyte cell-cell adhesion		-3.1	3.1	4.1	20638	136	532	11	2.1	0.62	12703|16184|16453|20371|54698|57765|58205|60533|171285|269023|434215	Socs1|Il2ra|Jak3|Foxp3|Crtam|Tbx21|Pdcd1lg2|Cd274|Havcr2|Zfp608|Lrrc32	-1.3	MyList
GO Biological Processes	19	GO:0051480	regulation of cytosolic calcium ion concentration		-3.1	2.2	3.7	20638	377	532	21	3.9	0.84	11793|12297|12772|12774|12776|13051|14064|14103|14676|15114|16410|16453|18854|19222|20302|21838|72828|80901|100201|227288|381290	Atg5|Cacnb3|Ccr2|Ccr5|Ccr8|Cx3cr1|F2rl2|Fasl|Gna15|Hap1|Itgav|Jak3|Pml|Ptgir|Ccl3|Thy1|Ubash3b|Cxcr6|Tmem64|Cxcr1|Atp2b4	-1.3	MyList
KEGG Pathway	24	mmu05321	Inflammatory bowel disease (IBD)		-3.1	4.5	4.4	20638	60	532	7	1.3	0.49	15978|16174|16182|19883|20371|20846|57765	Ifng|Il18rap|Il18r1|Rora|Foxp3|Stat1|Tbx21	-1.3	MyList
GO Biological Processes	19	GO:0070212	protein poly-ADP-ribosylation		-3.1	15	6.2	20638	8	532	3	0.56	0.32	80285|547253|671535	Parp9|Parp14|Parp10	-1.3	MyList
GO Biological Processes	19	GO:0075071	modulation by symbiont of host autophagy		-3.1	15	6.2	20638	8	532	3	0.56	0.32	11793|15944|54396	Atg5|Irgm1|Irgm2	-1.3	MyList
GO Biological Processes	19	GO:0043615	astrocyte cell migration		-3.1	15	6.2	20638	8	532	3	0.56	0.32	12772|15212|20302	Ccr2|Hexb|Ccl3	-1.3	MyList
GO Biological Processes	19	GO:0075044	positive regulation by symbiont of host autophagy		-3.1	15	6.2	20638	8	532	3	0.56	0.32	11793|15944|54396	Atg5|Irgm1|Irgm2	-1.3	MyList
GO Biological Processes	19	GO:0002823	negative regulation of adaptive immune response based on somatic recombination of immune receptors built from immunoglobulin superfamily domains		-3.1	5.3	4.6	20638	44	532	6	1.1	0.46	16453|16641|16643|20371|57765|171285	Jak3|Klrc1|Klrd1|Foxp3|Tbx21|Havcr2	-1.3	MyList
GO Biological Processes	19	GO:0070232	regulation of T cell apoptotic process		-3.1	5.3	4.6	20638	44	532	6	1.1	0.46	16453|19373|20304|20723|22163|60533	Jak3|Rag1|Ccl5|Serpinb9|Tnfrsf4|Cd274	-1.3	MyList
GO Biological Processes	19	GO:0070663	regulation of leukocyte proliferation		-3.1	2.5	3.8	20638	252	532	16	3	0.74	11622|12772|12977|15978|16184|16453|20304|20371|22163|26413|54698|58205|60533|66824|171285|434215	Ahr|Ccr2|Csf1|Ifng|Il2ra|Jak3|Ccl5|Foxp3|Tnfrsf4|Mapk1|Crtam|Pdcd1lg2|Cd274|Pycard|Havcr2|Lrrc32	-1.3	MyList
GO Biological Processes	19	GO:0030838	positive regulation of actin filament polymerization		-3	3.6	4.2	20638	97	532	9	1.7	0.56	50884|63986|66824|67771|74117|76709|170643|260409|544963	Nckap1|Gmfg|Pycard|Arpc5|Actr3|Arpc2|Kirrel|Cdc42ep3|Iqgap2	-1.3	MyList
Reactome Gene Sets	6	R-MMU-196849	Metabolism of water-soluble vitamins and cofactors		-3	3.3	4.1	20638	117	532	10	1.9	0.59	14104|20527|80285|105663|107747|225994|226518|547253|671535|100039707	Fasn|Slc2a3|Parp9|Thtpa|Aldh1l1|Nmrk1|Nmnat2|Parp14|Parp10|Mthfsl	-1.3	MyList
GO Biological Processes	19	GO:0050671	positive regulation of lymphocyte proliferation		-3	3.1	4	20638	138	532	11	2.1	0.62	12772|15978|16184|16453|20304|20371|22163|58205|60533|66824|171285	Ccr2|Ifng|Il2ra|Jak3|Ccl5|Foxp3|Tnfrsf4|Pdcd1lg2|Cd274|Pycard|Havcr2	-1.3	MyList
GO Biological Processes	19	GO:0045580	regulation of T cell differentiation		-3	2.9	3.9	20638	160	532	12	2.3	0.64	12703|12772|13024|15978|16184|16453|19373|20371|54698|57765|235320|269023	Socs1|Ccr2|Ctla2a|Ifng|Il2ra|Jak3|Rag1|Foxp3|Crtam|Tbx21|Zbtb16|Zfp608	-1.3	MyList
GO Biological Processes	19	GO:0051250	negative regulation of lymphocyte activation		-3	2.9	3.9	20638	160	532	12	2.3	0.64	12703|15902|16184|16453|20371|54698|57765|58205|60533|171285|269023|434215	Socs1|Id2|Il2ra|Jak3|Foxp3|Crtam|Tbx21|Pdcd1lg2|Cd274|Havcr2|Zfp608|Lrrc32	-1.3	MyList
GO Biological Processes	19	GO:0002717	positive regulation of natural killer cell mediated immunity		-3	6.5	4.9	20638	30	532	5	0.94	0.42	16174|16643|27007|54698|225825	Il18rap|Klrd1|Klrk1|Crtam|Cd226	-1.3	MyList
GO Biological Processes	19	GO:1905523	positive regulation of macrophage migration		-3	6.5	4.9	20638	30	532	5	0.94	0.42	12977|13051|20304|26413|70839	Csf1|Cx3cr1|Ccl5|Mapk1|P2ry12	-1.3	MyList
Reactome Gene Sets	6	R-MMU-196807	Nicotinate metabolism		-3	6.5	4.9	20638	30	532	5	0.94	0.42	80285|225994|226518|547253|671535	Parp9|Nmrk1|Nmnat2|Parp14|Parp10	-1.3	MyList
GO Biological Processes	19	GO:0002825	regulation of T-helper 1 type immune response		-3	6.5	4.9	20638	30	532	5	0.94	0.42	12772|16177|16182|16453|171285	Ccr2|Il1r1|Il18r1|Jak3|Havcr2	-1.3	MyList
GO Biological Processes	19	GO:0002507	tolerance induction		-3	6.5	4.9	20638	30	532	5	0.94	0.42	16184|20371|60533|98432|171285	Il2ra|Foxp3|Cd274|Phlpp1|Havcr2	-1.3	MyList
GO Biological Processes	19	GO:0001525	angiogenesis		-3	1.9	3.6	20638	543	532	27	5.1	0.95	11482|11622|12540|12772|13051|13601|14103|15258|16410|16411|16412|16414|16878|18131|18854|19883|20304|20846|21838|22325|53614|67784|71690|93840|320910|381290|672511	Acvrl1|Ahr|Cdc42|Ccr2|Cx3cr1|Ecm1|Fasl|Hipk2|Itgav|Itgax|Itgb1|Itgb2|Lif|Notch3|Pml|Rora|Ccl5|Stat1|Thy1|Vav2|Reck|Plxnd1|Esm1|Vangl2|Itgb8|Atp2b4|Rnf213	-1.3	MyList
KEGG Pathway	24	ko04623	Cytosolic DNA-sensing pathway		-3	4.5	4.4	20638	61	532	7	1.3	0.49	20303|20304|54123|56417|58203|66824|230073	Ccl4|Ccl5|Irf7|Adar|Zbp1|Pycard|Ddx58	-1.3	MyList
GO Biological Processes	19	GO:0032732	positive regulation of interleukin-1 production		-3	4.5	4.4	20638	61	532	7	1.3	0.49	12774|15951|15978|20302|66824|107607|171285	Ccr5|Ifi204|Ifng|Ccl3|Pycard|Nod1|Havcr2	-1.3	MyList
KEGG Pathway	24	mmu04623	Cytosolic DNA-sensing pathway		-3	4.5	4.4	20638	61	532	7	1.3	0.49	20303|20304|54123|56417|58203|66824|230073	Ccl4|Ccl5|Irf7|Adar|Zbp1|Pycard|Ddx58	-1.3	MyList
GO Biological Processes	19	GO:0071887	leukocyte apoptotic process		-3	3.1	4	20638	139	532	11	2.1	0.62	12774|14103|15978|16184|16453|19373|20304|20723|22163|60533|209488	Ccr5|Fasl|Ifng|Il2ra|Jak3|Rag1|Ccl5|Serpinb9|Tnfrsf4|Cd274|Hsh2d	-1.3	MyList
KEGG Pathway	24	mmu04210	Apoptosis		-3	3.1	4	20638	139	532	11	2.1	0.62	12334|13033|13041|13163|14103|14104|14939|18646|22035|26408|26413	Capn2|Ctsd|Ctsw|Daxx|Fasl|Fasn|Gzmb|Prf1|Tnfsf10|Map3k5|Mapk1	-1.3	MyList
Reactome Gene Sets	6	R-MMU-9013149	RAC1 GTPase cycle		-3	2.9	3.9	20638	162	532	12	2.3	0.64	11857|12540|16412|22325|26934|50884|68813|71302|74018|213498|244867|544963	Arhgdib|Cdc42|Itgb1|Vav2|Racgap1|Nckap1|Dock5|Arhgap26|Als2|Arhgef11|Arhgap20|Iqgap2	-1.2	MyList
KEGG Pathway	24	mmu04510	Focal adhesion		-3	2.6	3.8	20638	208	532	14	2.6	0.69	12334|12444|12540|16401|16410|16412|18591|22325|22793|26413|67268|109700|215449|320910	Capn2|Ccnd2|Cdc42|Itga4|Itgav|Itgb1|Pdgfb|Vav2|Zyx|Mapk1|Myl12a|Itga1|Rap1b|Itgb8	-1.2	MyList
Reactome Gene Sets	6	R-MMU-422475	Axon guidance		-3	2.4	3.7	20638	256	532	16	3	0.74	11853|12540|12831|16410|16412|18208|19713|22325|26413|53378|67771|67784|74117|76709|213498|235611	Rhoc|Cdc42|Col5a1|Itgav|Itgb1|Ntn1|Ret|Vav2|Mapk1|Sdcbp|Arpc5|Plxnd1|Actr3|Arpc2|Arhgef11|Plxnb1	-1.2	MyList
GO Biological Processes	19	GO:0032835	glomerulus development		-3	4.4	4.3	20638	62	532	7	1.3	0.49	11622|15978|18131|18591|19713|71602|93840	Ahr|Ifng|Notch3|Pdgfb|Ret|Myo1e|Vangl2	-1.2	MyList
GO Biological Processes	19	GO:0098586	cellular response to virus		-3	4.4	4.3	20638	62	532	7	1.3	0.49	54396|56417|66878|71586|80861|230073|234311	Irgm2|Adar|Riok3|Ifih1|Dhx58|Ddx58|Ddx60	-1.2	MyList
GO Biological Processes	19	GO:0031589	cell-substrate adhesion		-3	2.2	3.6	20638	358	532	20	3.8	0.82	11482|12977|13837|16401|16410|16412|16414|16852|18591|19272|20194|21838|22793|57278|68813|76709|84544|105298|109700|320910	Acvrl1|Csf1|Epha3|Itga4|Itgav|Itgb1|Itgb2|Lgals1|Pdgfb|Ptprk|S100a10|Thy1|Zyx|Bcam|Dock5|Arpc2|Cd96|Epdr1|Itga1|Itgb8	-1.2	MyList
GO Biological Processes	19	GO:0032970	regulation of actin filament-based process		-3	2.1	3.6	20638	411	532	22	4.1	0.86	11853|11857|13837|17996|19241|20194|22351|50884|56193|63986|66824|67771|69550|73112|74117|76709|93840|109620|170643|260409|330938|544963	Rhoc|Arhgdib|Epha3|Neb|Tmsb4x|S100a10|Vill|Nckap1|Plek|Gmfg|Pycard|Arpc5|Bst2|Abracl|Actr3|Arpc2|Vangl2|Dsp|Kirrel|Cdc42ep3|Dixdc1|Iqgap2	-1.2	MyList
GO Biological Processes	19	GO:0002824	positive regulation of adaptive immune response based on somatic recombination of immune receptors built from immunoglobulin superfamily domains		-3	3	3.9	20638	141	532	11	2.1	0.62	12772|15007|15042|15978|16177|16182|20371|57765|58185|60533|225825	Ccr2|H2-Q10|H2-T24|Ifng|Il1r1|Il18r1|Foxp3|Tbx21|Rsad2|Cd274|Cd226	-1.2	MyList
WikiPathways	27	WP374	Prostaglandin Synthesis and Regulation		-3	6.3	4.8	20638	31	532	5	0.94	0.42	11749|15483|19222|20194|20200	Anxa6|Hsd11b1|Ptgir|S100a10|S100a6	-1.2	MyList
GO Biological Processes	19	GO:0036037	CD8-positive, alpha-beta T cell activation		-3	6.3	4.8	20638	31	532	5	0.94	0.42	12703|13813|15978|54698|60533	Socs1|Eomes|Ifng|Crtam|Cd274	-1.2	MyList
Reactome Gene Sets	6	R-MMU-9675108	Nervous system development		-3	2.4	3.7	20638	257	532	16	3	0.74	11853|12540|12831|16410|16412|18208|19713|22325|26413|53378|67771|67784|74117|76709|213498|235611	Rhoc|Cdc42|Col5a1|Itgav|Itgb1|Ntn1|Ret|Vav2|Mapk1|Sdcbp|Arpc5|Plxnd1|Actr3|Arpc2|Arhgef11|Plxnb1	-1.2	MyList
GO Biological Processes	19	GO:0007204	positive regulation of cytosolic calcium ion concentration		-3	2.2	3.6	20638	333	532	19	3.6	0.8	11793|12297|12772|12774|12776|13051|14064|14103|14676|15114|16410|16453|18854|19222|20302|21838|72828|80901|227288	Atg5|Cacnb3|Ccr2|Ccr5|Ccr8|Cx3cr1|F2rl2|Fasl|Gna15|Hap1|Itgav|Jak3|Pml|Ptgir|Ccl3|Thy1|Ubash3b|Cxcr6|Cxcr1	-1.2	MyList
GO Biological Processes	19	GO:0002753	cytoplasmic pattern recognition receptor signaling pathway		-3	5.1	4.5	20638	46	532	6	1.1	0.46	54396|66878|71586|80861|230073|234311	Irgm2|Riok3|Ifih1|Dhx58|Ddx58|Ddx60	-1.2	MyList
GO Biological Processes	19	GO:0032613	interleukin-10 production		-2.9	4.3	4.3	20638	63	532	7	1.3	0.49	12051|16453|20371|58205|60533|66824|100038882	Bcl3|Jak3|Foxp3|Pdcd1lg2|Cd274|Pycard|Isg15	-1.2	MyList
GO Biological Processes	19	GO:0006875	cellular metal ion homeostasis		-2.9	1.9	3.5	20638	608	532	29	5.5	0.98	11749|11793|12297|12772|12774|12776|13051|14064|14103|14676|15114|15212|15978|16410|16453|18854|19222|20302|20304|20320|21838|22785|66972|72828|80901|98396|100201|227288|381290	Anxa6|Atg5|Cacnb3|Ccr2|Ccr5|Ccr8|Cx3cr1|F2rl2|Fasl|Gna15|Hap1|Hexb|Ifng|Itgav|Jak3|Pml|Ptgir|Ccl3|Ccl5|Nptn|Thy1|Slc30a4|Slc25a23|Ubash3b|Cxcr6|Slc41a1|Tmem64|Cxcr1|Atp2b4	-1.2	MyList
GO Biological Processes	19	GO:0030593	neutrophil chemotaxis		-2.9	3.5	4	20638	101	532	9	1.7	0.56	13143|15978|16414|20302|20303|20304|109700|227288|270152	Dapk2|Ifng|Itgb2|Ccl3|Ccl4|Ccl5|Itga1|Cxcr1|Jaml	-1.2	MyList
GO Biological Processes	19	GO:0032944	regulation of mononuclear cell proliferation		-2.9	2.5	3.7	20638	235	532	15	2.8	0.72	11622|12772|12977|15978|16184|16453|20304|20371|22163|54698|58205|60533|66824|171285|434215	Ahr|Ccr2|Csf1|Ifng|Il2ra|Jak3|Ccl5|Foxp3|Tnfrsf4|Crtam|Pdcd1lg2|Cd274|Pycard|Havcr2|Lrrc32	-1.2	MyList
Reactome Gene Sets	6	R-MMU-445144	Signal transduction by L1		-2.9	8.2	5.1	20638	19	532	4	0.75	0.37	16410|16412|22325|26413	Itgav|Itgb1|Vav2|Mapk1	-1.2	MyList
GO Biological Processes	19	GO:0002836	positive regulation of response to tumor cell		-2.9	8.2	5.1	20638	19	532	4	0.75	0.37	27007|54698|60533|225825	Klrk1|Crtam|Cd274|Cd226	-1.2	MyList
GO Biological Processes	19	GO:0002839	positive regulation of immune response to tumor cell		-2.9	8.2	5.1	20638	19	532	4	0.75	0.37	27007|54698|60533|225825	Klrk1|Crtam|Cd274|Cd226	-1.2	MyList
KEGG Pathway	24	ko04071	Sphingolipid signaling pathway		-2.9	3.2	3.9	20638	122	532	10	1.9	0.59	13033|13244|13611|18797|19053|20597|26408|26413|94226|241447	Ctsd|Degs1|S1pr4|Plcb3|Ppp2cb|Smpd1|Map3k5|Mapk1|S1pr5|Cers6	-1.2	MyList
GO Biological Processes	19	GO:1901388	regulation of transforming growth factor beta activation		-2.9	13	5.8	20638	9	532	3	0.56	0.32	16410|320910|434215	Itgav|Itgb8|Lrrc32	-1.2	MyList
KEGG Pathway	24	mmu04071	Sphingolipid signaling pathway		-2.9	3.2	3.9	20638	123	532	10	1.9	0.59	13033|13244|13611|18797|19053|20597|26408|26413|94226|241447	Ctsd|Degs1|S1pr4|Plcb3|Ppp2cb|Smpd1|Map3k5|Mapk1|S1pr5|Cers6	-1.2	MyList
GO Biological Processes	19	GO:0001944	vasculature development		-2.9	1.7	3.4	20638	788	532	35	6.6	1.1	11482|11622|12540|12772|12831|13051|13601|14103|15258|15978|16410|16411|16412|16414|16835|16878|18131|18591|18854|19881|19883|20304|20846|21838|22325|26413|53614|67784|71602|71690|74155|93840|320910|381290|672511	Acvrl1|Ahr|Cdc42|Ccr2|Col5a1|Cx3cr1|Ecm1|Fasl|Hipk2|Ifng|Itgav|Itgax|Itgb1|Itgb2|Ldlr|Lif|Notch3|Pdgfb|Pml|Rom1|Rora|Ccl5|Stat1|Thy1|Vav2|Mapk1|Reck|Plxnd1|Myo1e|Esm1|Errfi1|Vangl2|Itgb8|Atp2b4|Rnf213	-1.2	MyList
GO Biological Processes	19	GO:0032956	regulation of actin cytoskeleton organization		-2.9	2.1	3.5	20638	365	532	20	3.8	0.82	11853|11857|13837|17996|19241|20194|22351|50884|56193|63986|66824|67771|69550|74117|76709|93840|170643|260409|330938|544963	Rhoc|Arhgdib|Epha3|Neb|Tmsb4x|S100a10|Vill|Nckap1|Plek|Gmfg|Pycard|Arpc5|Bst2|Actr3|Arpc2|Vangl2|Kirrel|Cdc42ep3|Dixdc1|Iqgap2	-1.1	MyList
GO Biological Processes	19	GO:2001056	positive regulation of cysteine-type endopeptidase activity		-2.9	2.9	3.8	20638	145	532	11	2.1	0.62	13033|14103|18854|19713|20846|22035|26408|65106|66824|69635|107607	Ctsd|Fasl|Pml|Ret|Stat1|Tnfsf10|Map3k5|Arl6ip5|Pycard|Dapk1|Nod1	-1.1	MyList
GO Biological Processes	19	GO:0070227	lymphocyte apoptotic process		-2.9	3.4	4	20638	103	532	9	1.7	0.56	14103|16184|16453|19373|20304|20723|22163|60533|209488	Fasl|Il2ra|Jak3|Rag1|Ccl5|Serpinb9|Tnfrsf4|Cd274|Hsh2d	-1.1	MyList
GO Biological Processes	19	GO:0061756	leukocyte adhesion to vascular endothelial cell		-2.9	4.8	4.3	20638	48	532	6	1.1	0.46	12772|13051|16401|16412|16414|20443	Ccr2|Cx3cr1|Itga4|Itgb1|Itgb2|St3gal4	-1.1	MyList
GO Biological Processes	19	GO:0043112	receptor metabolic process		-2.8	2.6	3.7	20638	191	532	13	2.4	0.67	11603|15114|16337|16412|16414|17857|17858|17920|20379|53378|74018|209200|227288	Agrn|Hap1|Insr|Itgb1|Itgb2|Mx1|Mx2|Myo6|Sfrp4|Sdcbp|Als2|Dtx3l|Cxcr1	-1.1	MyList
GO Biological Processes	19	GO:0050901	leukocyte tethering or rolling		-2.8	5.9	4.6	20638	33	532	5	0.94	0.42	12772|13051|16401|16412|20443	Ccr2|Cx3cr1|Itga4|Itgb1|St3gal4	-1.1	MyList
GO Biological Processes	19	GO:0002237	response to molecule of bacterial origin		-2.8	2.1	3.5	20638	394	532	21	3.9	0.84	11303|13051|14598|15978|16410|16523|19106|19222|20304|20846|26413|27007|54396|58205|60533|66824|84544|100702|171285|216161|626578	Abca1|Cx3cr1|Ggt1|Ifng|Itgav|Kcnj8|Eif2ak2|Ptgir|Ccl5|Stat1|Mapk1|Klrk1|Irgm2|Pdcd1lg2|Cd274|Pycard|Cd96|Gbp6|Havcr2|Sbno2|Gbp10	-1.1	MyList
GO Biological Processes	19	GO:0072676	lymphocyte migration		-2.8	3.4	3.9	20638	104	532	9	1.7	0.56	12772|13601|16401|20302|20303|20304|54698|57765|66824	Ccr2|Ecm1|Itga4|Ccl3|Ccl4|Ccl5|Crtam|Tbx21|Pycard	-1.1	MyList
GO Biological Processes	19	GO:0010720	positive regulation of cell development		-2.8	2.1	3.5	20638	368	532	20	3.8	0.82	13051|15114|15902|15978|16878|18208|19268|19713|20194|20238|24136|67784|68813|71751|74117|76709|216049|235611|238377|330938	Cx3cr1|Hap1|Id2|Ifng|Lif|Ntn1|Ptprf|Ret|S100a10|Atxn1|Zeb2|Plxnd1|Dock5|Map3k13|Actr3|Arpc2|Zfp365|Plxnb1|Gpr68|Dixdc1	-1.1	MyList
GO Biological Processes	19	GO:0051129	negative regulation of cellular component organization		-2.8	1.7	3.3	20638	764	532	34	6.4	1.1	11482|11793|12774|13427|13837|16410|16412|16835|16852|16878|17318|18208|18413|18854|19241|19268|20128|20257|20352|20371|20846|21838|22351|53328|53378|63986|65112|66148|66878|74117|76709|216049|327959|380711	Acvrl1|Atg5|Ccr5|Dync1i2|Epha3|Itgav|Itgb1|Ldlr|Lgals1|Lif|Mid1|Ntn1|Osm|Pml|Tmsb4x|Ptprf|Trim30a|Stmn2|Sema4b|Foxp3|Stat1|Thy1|Vill|Pgrmc1|Sdcbp|Gmfg|Pmepa1|Dnajc15|Riok3|Actr3|Arpc2|Zfp365|Xaf1|Rap1gap2	-1.1	MyList
KEGG Pathway	24	mmu05330	Allograft rejection		-2.8	4.1	4.1	20638	66	532	7	1.3	0.49	14103|14104|14939|15007|15042|15978|18646	Fasl|Fasn|Gzmb|H2-Q10|H2-T24|Ifng|Prf1	-1.1	MyList
GO Biological Processes	19	GO:0006816	calcium ion transport		-2.8	2	3.4	20638	423	532	22	4.1	0.86	11622|11749|11793|12297|12774|14103|15114|16410|16453|18591|18854|20303|20304|21838|66395|66972|68279|70839|72828|170706|192120|381290	Ahr|Anxa6|Atg5|Cacnb3|Ccr5|Fasl|Hap1|Itgav|Jak3|Pdgfb|Pml|Ccl4|Ccl5|Thy1|Ahnak|Slc25a23|Mcoln2|P2ry12|Ubash3b|Tmem37|Bspry|Atp2b4	-1.1	MyList
GO Biological Processes	19	GO:0002820	negative regulation of adaptive immune response		-2.8	4.8	4.3	20638	49	532	6	1.1	0.46	16453|16641|16643|20371|57765|171285	Jak3|Klrc1|Klrd1|Foxp3|Tbx21|Havcr2	-1.1	MyList
GO Biological Processes	19	GO:0032635	interleukin-6 production		-2.8	2.7	3.7	20638	170	532	12	2.3	0.64	12334|12774|15978|16174|20128|20371|66824|71586|107607|170743|171285|230073	Capn2|Ccr5|Ifng|Il18rap|Trim30a|Foxp3|Pycard|Ifih1|Nod1|Tlr7|Havcr2|Ddx58	-1.1	MyList
GO Biological Processes	19	GO:0002685	regulation of leukocyte migration		-2.8	2.5	3.6	20638	217	532	14	2.6	0.69	12772|12977|13051|13143|13601|16177|16401|20303|20304|20443|21838|26413|66824|70839	Ccr2|Csf1|Cx3cr1|Dapk2|Ecm1|Il1r1|Itga4|Ccl4|Ccl5|St3gal4|Thy1|Mapk1|Pycard|P2ry12	-1.1	MyList
KEGG Pathway	24	mmu05142	Chagas disease (American trypanosomiasis)		-2.8	3.3	3.9	20638	105	532	9	1.7	0.56	14103|14104|14676|15978|18797|19053|20302|20304|26413	Fasl|Fasn|Gna15|Ifng|Plcb3|Ppp2cb|Ccl3|Ccl5|Mapk1	-1.1	MyList
GO Biological Processes	19	GO:1902106	negative regulation of leukocyte differentiation		-2.8	3.3	3.9	20638	105	532	9	1.7	0.56	12703|15902|15978|16453|20371|57765|72828|238377|269023	Socs1|Id2|Ifng|Jak3|Foxp3|Tbx21|Ubash3b|Gpr68|Zfp608	-1.1	MyList
Reactome Gene Sets	6	R-MMU-76002	Platelet activation, signaling and aggregation		-2.8	2.4	3.6	20638	242	532	15	2.8	0.72	12313|12540|13041|13601|14064|14676|18591|19241|22325|26413|54519|56193|70839|215449|380921	Calm1|Cdc42|Ctsw|Ecm1|F2rl2|Gna15|Pdgfb|Tmsb4x|Vav2|Mapk1|Apbb1ip|Plek|P2ry12|Rap1b|Dgkh	-1.1	MyList
GO Biological Processes	19	GO:0045619	regulation of lymphocyte differentiation		-2.8	2.6	3.6	20638	194	532	13	2.4	0.67	12703|12772|13024|15902|15978|16184|16453|19373|20371|54698|57765|235320|269023	Socs1|Ccr2|Ctla2a|Id2|Ifng|Il2ra|Jak3|Rag1|Foxp3|Crtam|Tbx21|Zbtb16|Zfp608	-1.1	MyList
GO Biological Processes	19	GO:0030832	regulation of actin filament length		-2.8	2.6	3.6	20638	194	532	13	2.4	0.67	17996|19241|22351|50884|56193|63986|66824|67771|74117|76709|170643|260409|544963	Neb|Tmsb4x|Vill|Nckap1|Plek|Gmfg|Pycard|Arpc5|Actr3|Arpc2|Kirrel|Cdc42ep3|Iqgap2	-1.1	MyList
GO Biological Processes	19	GO:2000514	regulation of CD4-positive, alpha-beta T cell activation		-2.8	4.1	4.1	20638	67	532	7	1.3	0.49	12703|12772|15978|16453|20371|57765|60533	Socs1|Ccr2|Ifng|Jak3|Foxp3|Tbx21|Cd274	-1.1	MyList
GO Biological Processes	19	GO:0048708	astrocyte differentiation		-2.8	3.6	3.9	20638	86	532	8	1.5	0.53	15902|15978|16835|16878|20679|26413|70747|74117	Id2|Ifng|Ldlr|Lif|Sox6|Mapk1|Tspan2|Actr3	-1.1	MyList
GO Biological Processes	19	GO:0046330	positive regulation of JNK cascade		-2.8	3.6	3.9	20638	86	532	8	1.5	0.53	12540|15258|22032|26408|66824|76589|107607|330938	Cdc42|Hipk2|Traf4|Map3k5|Pycard|Unc5cl|Nod1|Dixdc1	-1.1	MyList
GO Biological Processes	19	GO:0032496	response to lipopolysaccharide		-2.8	2.1	3.4	20638	373	532	20	3.8	0.82	11303|13051|14598|15978|16523|19106|19222|20304|20846|26413|27007|54396|58205|60533|66824|84544|100702|171285|216161|626578	Abca1|Cx3cr1|Ggt1|Ifng|Kcnj8|Eif2ak2|Ptgir|Ccl5|Stat1|Mapk1|Klrk1|Irgm2|Pdcd1lg2|Cd274|Pycard|Cd96|Gbp6|Havcr2|Sbno2|Gbp10	-1.1	MyList
Reactome Gene Sets	6	R-MMU-416572	Sema4D induced cell migration and growth-cone collapse		-2.7	12	5.5	20638	10	532	3	0.56	0.32	11853|213498|235611	Rhoc|Arhgef11|Plxnb1	-1.1	MyList
GO Biological Processes	19	GO:0035744	T-helper 1 cell cytokine production		-2.7	12	5.5	20638	10	532	3	0.56	0.32	16174|16177|16182	Il18rap|Il1r1|Il18r1	-1.1	MyList
KEGG Pathway	24	mmu04611	Platelet activation		-2.7	3	3.7	20638	128	532	10	1.9	0.59	16412|18797|19222|26413|54195|54519|67268|70839|215449|232889	Itgb1|Plcb3|Ptgir|Mapk1|Gucy1b1|Apbb1ip|Myl12a|P2ry12|Rap1b|Pla2g4c	-1.1	MyList
GO Biological Processes	19	GO:1903707	negative regulation of hemopoiesis		-2.7	3.3	3.8	20638	107	532	9	1.7	0.56	12703|15902|15978|16453|20371|57765|72828|238377|269023	Socs1|Id2|Ifng|Jak3|Foxp3|Tbx21|Ubash3b|Gpr68|Zfp608	-1.1	MyList
GO Biological Processes	19	GO:0032722	positive regulation of chemokine production		-2.7	4	4	20638	68	532	7	1.3	0.49	15978|19106|20304|66824|68279|170743|171285	Ifng|Eif2ak2|Ccl5|Pycard|Mcoln2|Tlr7|Havcr2	-1.1	MyList
KEGG Pathway	24	ko04658	Th1 and Th2 cell differentiation		-2.7	3.6	3.9	20638	87	532	8	1.5	0.53	15978|16184|16453|18131|19057|20846|26413|57765	Ifng|Il2ra|Jak3|Notch3|Ppp3cc|Stat1|Mapk1|Tbx21	-1.1	MyList
GO Biological Processes	19	GO:0048514	blood vessel morphogenesis		-2.7	1.8	3.3	20638	655	532	30	5.6	1	11482|11622|12540|12772|13051|13601|14103|15258|16410|16411|16412|16414|16835|16878|18131|18591|18854|19883|20304|20846|21838|22325|53614|67784|71602|71690|93840|320910|381290|672511	Acvrl1|Ahr|Cdc42|Ccr2|Cx3cr1|Ecm1|Fasl|Hipk2|Itgav|Itgax|Itgb1|Itgb2|Ldlr|Lif|Notch3|Pdgfb|Pml|Rora|Ccl5|Stat1|Thy1|Vav2|Reck|Plxnd1|Myo1e|Esm1|Vangl2|Itgb8|Atp2b4|Rnf213	-1.1	MyList
GO Biological Processes	19	GO:0033630	positive regulation of cell adhesion mediated by integrin		-2.7	7.4	4.8	20638	21	532	4	0.75	0.37	16878|19713|20304|70839	Lif|Ret|Ccl5|P2ry12	-1.1	MyList
GO Biological Processes	19	GO:0002710	negative regulation of T cell mediated immunity		-2.7	7.4	4.8	20638	21	532	4	0.75	0.37	16641|16643|20371|57765	Klrc1|Klrd1|Foxp3|Tbx21	-1.1	MyList
GO Biological Processes	19	GO:0032332	positive regulation of chondrocyte differentiation		-2.7	7.4	4.8	20638	21	532	4	0.75	0.37	12393|20679|21834|235320	Runx2|Sox6|Thrb|Zbtb16	-1.1	MyList
GO Biological Processes	19	GO:0045953	negative regulation of natural killer cell mediated cytotoxicity		-2.7	7.4	4.8	20638	21	532	4	0.75	0.37	16641|16643|20723|171285	Klrc1|Klrd1|Serpinb9|Havcr2	-1.1	MyList
GO Biological Processes	19	GO:0032693	negative regulation of interleukin-10 production		-2.7	7.4	4.8	20638	21	532	4	0.75	0.37	16453|20371|58205|60533	Jak3|Foxp3|Pdcd1lg2|Cd274	-1.1	MyList
GO Biological Processes	19	GO:0050865	regulation of cell activation		-2.7	1.7	3.3	20638	744	532	33	6.2	1	11622|12703|12772|13011|13024|15902|15978|16184|16414|16453|16835|16852|18591|19373|19883|20304|20371|21838|22163|27007|54698|56193|57765|58205|60533|66824|72828|75345|171285|225825|235320|269023|434215	Ahr|Socs1|Ccr2|Cst7|Ctla2a|Id2|Ifng|Il2ra|Itgb2|Jak3|Ldlr|Lgals1|Pdgfb|Rag1|Rora|Ccl5|Foxp3|Thy1|Tnfrsf4|Klrk1|Crtam|Plek|Tbx21|Pdcd1lg2|Cd274|Pycard|Ubash3b|Slamf7|Havcr2|Cd226|Zbtb16|Zfp608|Lrrc32	-1.1	MyList
GO Biological Processes	19	GO:0018212	peptidyl-tyrosine modification		-2.7	2.2	3.4	20638	322	532	18	3.4	0.78	11603|12703|13837|15978|16337|16412|16414|16453|16878|18413|18591|20304|21838|22022|66610|74155|80285|547253	Agrn|Socs1|Epha3|Ifng|Insr|Itgb1|Itgb2|Jak3|Lif|Osm|Pdgfb|Ccl5|Thy1|Tpst2|Abi3|Errfi1|Parp9|Parp14	-1.1	MyList
GO Biological Processes	19	GO:0043549	regulation of kinase activity		-2.7	1.7	3.2	20638	774	532	34	6.4	1.1	11603|12444|12540|12703|12977|13163|13837|15978|16337|18591|19106|19713|20597|21838|22032|22138|22163|22325|24136|26408|54396|56417|66259|66824|71751|72828|74018|74155|93840|109700|213452|224116|381290|434341	Agrn|Ccnd2|Cdc42|Socs1|Csf1|Daxx|Epha3|Ifng|Insr|Pdgfb|Eif2ak2|Ret|Smpd1|Thy1|Traf4|Ttn|Tnfrsf4|Vav2|Zeb2|Map3k5|Irgm2|Adar|Camk2n1|Pycard|Map3k13|Ubash3b|Als2|Errfi1|Vangl2|Itga1|Dstyk|Muc20|Atp2b4|Nlrc5	-1.1	MyList
GO Biological Processes	19	GO:0030595	leukocyte chemotaxis		-2.7	2.5	3.5	20638	221	532	14	2.6	0.69	12772|12977|13051|13143|15978|16414|18591|20302|20303|20304|26413|109700|227288|270152	Ccr2|Csf1|Cx3cr1|Dapk2|Ifng|Itgb2|Pdgfb|Ccl3|Ccl4|Ccl5|Mapk1|Itga1|Cxcr1|Jaml	-1.1	MyList
Reactome Gene Sets	6	R-MMU-418594	G alpha (i) signalling events		-2.7	2.3	3.5	20638	271	532	16	3	0.74	12313|12774|12776|13051|13611|14676|18619|18797|19053|20303|20304|26413|70839|80901|94226|227288	Calm1|Ccr5|Ccr8|Cx3cr1|S1pr4|Gna15|Penk|Plcb3|Ppp2cb|Ccl4|Ccl5|Mapk1|P2ry12|Cxcr6|S1pr5|Cxcr1	-1	MyList
GO Biological Processes	19	GO:0070661	leukocyte proliferation		-2.7	2.1	3.4	20638	349	532	19	3.6	0.8	11622|12772|12977|15978|16184|16411|16414|16453|20304|20371|22163|26413|54698|58205|60533|66824|171285|381924|434215	Ahr|Ccr2|Csf1|Ifng|Il2ra|Itgax|Itgb2|Jak3|Ccl5|Foxp3|Tnfrsf4|Mapk1|Crtam|Pdcd1lg2|Cd274|Pycard|Havcr2|Itgad|Lrrc32	-1	MyList
GO Biological Processes	19	GO:0043243	positive regulation of protein-containing complex disassembly		-2.7	5.5	4.4	20638	35	532	5	0.94	0.42	15944|16337|20257|54396|56193	Irgm1|Insr|Stmn2|Irgm2|Plek	-1	MyList
GO Biological Processes	19	GO:0032689	negative regulation of interferon-gamma production		-2.7	5.5	4.4	20638	35	532	5	0.94	0.42	20371|58205|60533|84544|171285	Foxp3|Pdcd1lg2|Cd274|Cd96|Havcr2	-1	MyList
GO Biological Processes	19	GO:0046634	regulation of alpha-beta T cell activation		-2.7	3.2	3.8	20638	108	532	9	1.7	0.56	12703|12772|15978|16453|20371|54698|57765|60533|235320	Socs1|Ccr2|Ifng|Jak3|Foxp3|Crtam|Tbx21|Cd274|Zbtb16	-1	MyList
GO Biological Processes	19	GO:0070229	negative regulation of lymphocyte apoptotic process		-2.7	4.6	4.1	20638	51	532	6	1.1	0.46	16453|19373|20304|20723|22163|209488	Jak3|Rag1|Ccl5|Serpinb9|Tnfrsf4|Hsh2d	-1	MyList
KEGG Pathway	24	mmu04658	Th1 and Th2 cell differentiation		-2.7	3.5	3.9	20638	88	532	8	1.5	0.53	15978|16184|16453|18131|19057|20846|26413|57765	Ifng|Il2ra|Jak3|Notch3|Ppp3cc|Stat1|Mapk1|Tbx21	-1	MyList
GO Biological Processes	19	GO:0045765	regulation of angiogenesis		-2.7	2.2	3.4	20638	298	532	17	3.2	0.76	11482|12772|13051|13601|14103|15258|16411|16412|16414|16878|18854|20304|20846|53614|67784|320910|381290	Acvrl1|Ccr2|Cx3cr1|Ecm1|Fasl|Hipk2|Itgax|Itgb1|Itgb2|Lif|Pml|Ccl5|Stat1|Reck|Plxnd1|Itgb8|Atp2b4	-1	MyList
GO Biological Processes	19	GO:0032943	mononuclear cell proliferation		-2.7	2.2	3.4	20638	324	532	18	3.4	0.78	11622|12772|12977|15978|16184|16411|16414|16453|20304|20371|22163|54698|58205|60533|66824|171285|381924|434215	Ahr|Ccr2|Csf1|Ifng|Il2ra|Itgax|Itgb2|Jak3|Ccl5|Foxp3|Tnfrsf4|Crtam|Pdcd1lg2|Cd274|Pycard|Havcr2|Itgad|Lrrc32	-1	MyList
GO Biological Processes	19	GO:0010952	positive regulation of peptidase activity		-2.7	2.7	3.6	20638	175	532	12	2.3	0.64	13033|14103|18854|19713|20846|22035|26408|52377|65106|66824|69635|107607	Ctsd|Fasl|Pml|Ret|Stat1|Tnfsf10|Map3k5|Rcn3|Arl6ip5|Pycard|Dapk1|Nod1	-1	MyList
GO Biological Processes	19	GO:0007265	Ras protein signal transduction		-2.7	2.1	3.4	20638	352	532	19	3.6	0.8	11303|11857|12540|12977|14064|16412|18208|19053|22325|50884|53378|72318|74018|76108|93840|213498|215449|260409|329877	Abca1|Arhgdib|Cdc42|Csf1|F2rl2|Itgb1|Ntn1|Ppp2cb|Vav2|Nckap1|Sdcbp|Cyth4|Als2|Rap2a|Vangl2|Arhgef11|Rap1b|Cdc42ep3|Dennd4c	-1	MyList
GO Biological Processes	19	GO:0042129	regulation of T cell proliferation		-2.7	2.6	3.6	20638	176	532	12	2.3	0.64	12772|15978|16184|16453|20304|20371|54698|58205|60533|66824|171285|434215	Ccr2|Ifng|Il2ra|Jak3|Ccl5|Foxp3|Crtam|Pdcd1lg2|Cd274|Pycard|Havcr2|Lrrc32	-1	MyList
Reactome Gene Sets	6	R-MMU-196854	Metabolism of vitamins and cofactors		-2.7	2.6	3.6	20638	176	532	12	2.3	0.64	12313|14104|20527|20970|80285|105663|107747|225994|226518|547253|671535|100039707	Calm1|Fasn|Slc2a3|Sdc3|Parp9|Thtpa|Aldh1l1|Nmrk1|Nmnat2|Parp14|Parp10|Mthfsl	-1	MyList
GO Biological Processes	19	GO:0032731	positive regulation of interleukin-1 beta production		-2.7	4.5	4.1	20638	52	532	6	1.1	0.46	12774|15951|15978|20302|66824|107607	Ccr5|Ifi204|Ifng|Ccl3|Pycard|Nod1	-1	MyList
GO Biological Processes	19	GO:0045010	actin nucleation		-2.7	4.5	4.1	20638	52	532	6	1.1	0.46	50884|63986|67771|74117|76709|544963	Nckap1|Gmfg|Arpc5|Actr3|Arpc2|Iqgap2	-1	MyList
GO Biological Processes	19	GO:0043370	regulation of CD4-positive, alpha-beta T cell differentiation		-2.7	4.5	4.1	20638	52	532	6	1.1	0.46	12703|12772|15978|16453|20371|57765	Socs1|Ccr2|Ifng|Jak3|Foxp3|Tbx21	-1	MyList
GO Biological Processes	19	GO:0002366	leukocyte activation involved in immune response		-2.7	2.2	3.4	20638	300	532	17	3.2	0.76	12051|12772|13051|13813|15978|16182|16414|16453|16852|19883|20371|54519|57765|66824|70110|171285|216161	Bcl3|Ccr2|Cx3cr1|Eomes|Ifng|Il18r1|Itgb2|Jak3|Lgals1|Rora|Foxp3|Apbb1ip|Tbx21|Pycard|Ifi35|Havcr2|Sbno2	-1	MyList
GO Biological Processes	19	GO:0042093	T-helper cell differentiation		-2.7	3.9	3.9	20638	70	532	7	1.3	0.49	12051|12772|16182|16453|19883|20371|57765	Bcl3|Ccr2|Il18r1|Jak3|Rora|Foxp3|Tbx21	-1	MyList
GO Biological Processes	19	GO:0002701	negative regulation of production of molecular mediator of immune response		-2.7	5.4	4.3	20638	36	532	5	0.94	0.42	16453|20371|57765|69376|84544	Jak3|Foxp3|Tbx21|Zpbp2|Cd96	-1	MyList
WikiPathways	27	WP57	Signal Transduction of S1P Receptor		-2.7	7.1	4.6	20638	22	532	4	0.75	0.37	18797|26413|26934|94226	Plcb3|Mapk1|Racgap1|S1pr5	-1	MyList
GO Biological Processes	19	GO:1903975	regulation of glial cell migration		-2.7	7.1	4.6	20638	22	532	4	0.75	0.37	12772|12977|13051|70839	Ccr2|Csf1|Cx3cr1|P2ry12	-1	MyList
GO Biological Processes	19	GO:0001568	blood vessel development		-2.7	1.7	3.2	20638	753	532	33	6.2	1	11482|11622|12540|12772|12831|13051|13601|14103|15258|15978|16410|16411|16412|16414|16835|16878|18131|18591|18854|19883|20304|20846|21838|22325|26413|53614|67784|71602|71690|93840|320910|381290|672511	Acvrl1|Ahr|Cdc42|Ccr2|Col5a1|Cx3cr1|Ecm1|Fasl|Hipk2|Ifng|Itgav|Itgax|Itgb1|Itgb2|Ldlr|Lif|Notch3|Pdgfb|Pml|Rora|Ccl5|Stat1|Thy1|Vav2|Mapk1|Reck|Plxnd1|Myo1e|Esm1|Vangl2|Itgb8|Atp2b4|Rnf213	-1	MyList
GO Biological Processes	19	GO:0031623	receptor internalization		-2.6	2.9	3.6	20638	132	532	10	1.9	0.59	15114|16337|16412|16414|17857|17858|17920|20379|53378|227288	Hap1|Insr|Itgb1|Itgb2|Mx1|Mx2|Myo6|Sfrp4|Sdcbp|Cxcr1	-1	MyList
GO Biological Processes	19	GO:1901342	regulation of vasculature development		-2.6	2.2	3.4	20638	302	532	17	3.2	0.76	11482|12772|13051|13601|14103|15258|16411|16412|16414|16878|18854|20304|20846|53614|67784|320910|381290	Acvrl1|Ccr2|Cx3cr1|Ecm1|Fasl|Hipk2|Itgax|Itgb1|Itgb2|Lif|Pml|Ccl5|Stat1|Reck|Plxnd1|Itgb8|Atp2b4	-0.99	MyList
GO Biological Processes	19	GO:0001913	T cell mediated cytotoxicity		-2.6	3.8	3.9	20638	71	532	7	1.3	0.49	14939|15007|15042|16641|16643|18646|20723	Gzmb|H2-Q10|H2-T24|Klrc1|Klrd1|Prf1|Serpinb9	-0.98	MyList
GO Biological Processes	19	GO:0046637	regulation of alpha-beta T cell differentiation		-2.6	3.8	3.9	20638	71	532	7	1.3	0.49	12703|12772|15978|16453|20371|57765|235320	Socs1|Ccr2|Ifng|Jak3|Foxp3|Tbx21|Zbtb16	-0.98	MyList
GO Biological Processes	19	GO:2000107	negative regulation of leukocyte apoptotic process		-2.6	3.8	3.9	20638	71	532	7	1.3	0.49	12774|16453|19373|20304|20723|22163|209488	Ccr5|Jak3|Rag1|Ccl5|Serpinb9|Tnfrsf4|Hsh2d	-0.98	MyList
GO Biological Processes	19	GO:0042509	regulation of tyrosine phosphorylation of STAT protein		-2.6	3.8	3.9	20638	71	532	7	1.3	0.49	12703|15978|16878|18413|20304|80285|547253	Socs1|Ifng|Lif|Osm|Ccl5|Parp9|Parp14	-0.98	MyList
GO Biological Processes	19	GO:0001974	blood vessel remodeling		-2.6	4.4	4	20638	53	532	6	1.1	0.46	11482|11622|11793|12772|16401|16878	Acvrl1|Ahr|Atg5|Ccr2|Itga4|Lif	-0.98	MyList
GO Biological Processes	19	GO:0033689	negative regulation of osteoblast proliferation		-2.6	11	5.2	20638	11	532	3	0.56	0.32	11622|19106|235611	Ahr|Eif2ak2|Plxnb1	-0.98	MyList
GO Biological Processes	19	GO:0002664	regulation of T cell tolerance induction		-2.6	11	5.2	20638	11	532	3	0.56	0.32	16184|20371|98432	Il2ra|Foxp3|Phlpp1	-0.98	MyList
GO Biological Processes	19	GO:0034154	toll-like receptor 7 signaling pathway		-2.6	11	5.2	20638	11	532	3	0.56	0.32	58185|170743|171285	Rsad2|Tlr7|Havcr2	-0.98	MyList
GO Biological Processes	19	GO:0070493	thrombin-activated receptor signaling pathway		-2.6	11	5.2	20638	11	532	3	0.56	0.32	14064|56193|544963	F2rl2|Plek|Iqgap2	-0.98	MyList
GO Biological Processes	19	GO:1903238	positive regulation of leukocyte tethering or rolling		-2.6	11	5.2	20638	11	532	3	0.56	0.32	12772|16401|20443	Ccr2|Itga4|St3gal4	-0.98	MyList
GO Biological Processes	19	GO:0046598	positive regulation of viral entry into host cell		-2.6	11	5.2	20638	11	532	3	0.56	0.32	16852|20128|20821	Lgals1|Trim30a|Trim21	-0.98	MyList
GO Biological Processes	19	GO:0075294	positive regulation by symbiont of entry into host		-2.6	11	5.2	20638	11	532	3	0.56	0.32	16852|20128|20821	Lgals1|Trim30a|Trim21	-0.98	MyList
GO Biological Processes	19	GO:0036363	transforming growth factor beta activation		-2.6	11	5.2	20638	11	532	3	0.56	0.32	16410|320910|434215	Itgav|Itgb8|Lrrc32	-0.98	MyList
GO Biological Processes	19	GO:0070213	protein auto-ADP-ribosylation		-2.6	11	5.2	20638	11	532	3	0.56	0.32	101187|243771|671535	Parp11|Parp12|Parp10	-0.98	MyList
KEGG Pathway	24	ko04612	Antigen processing and presentation		-2.6	3.4	3.7	20638	91	532	8	1.5	0.53	12525|12526|15007|15042|15978|16641|16643|21356	Cd8a|Cd8b1|H2-Q10|H2-T24|Ifng|Klrc1|Klrd1|Tapbp	-0.98	MyList
GO Biological Processes	19	GO:1902905	positive regulation of supramolecular fiber organization		-2.6	2.5	3.5	20638	203	532	13	2.4	0.67	11853|20194|20257|50884|56193|63986|66824|67771|74117|76709|170643|260409|544963	Rhoc|S100a10|Stmn2|Nckap1|Plek|Gmfg|Pycard|Arpc5|Actr3|Arpc2|Kirrel|Cdc42ep3|Iqgap2	-0.98	MyList
GO Biological Processes	19	GO:0002263	cell activation involved in immune response		-2.6	2.2	3.3	20638	304	532	17	3.2	0.76	12051|12772|13051|13813|15978|16182|16414|16453|16852|19883|20371|54519|57765|66824|70110|171285|216161	Bcl3|Ccr2|Cx3cr1|Eomes|Ifng|Il18r1|Itgb2|Jak3|Lgals1|Rora|Foxp3|Apbb1ip|Tbx21|Pycard|Ifi35|Havcr2|Sbno2	-0.98	MyList
GO Biological Processes	19	GO:0034330	cell junction organization		-2.6	1.7	3.1	20638	758	532	33	6.2	1	11482|11603|11785|11853|12297|12540|13051|13518|13837|14619|16337|16410|16412|17920|18208|18591|19268|19272|20194|20320|21838|53328|53378|67784|73750|74018|74117|109620|215449|216049|233878|235611|382864	Acvrl1|Agrn|Apbb1|Rhoc|Cacnb3|Cdc42|Cx3cr1|Dst|Epha3|Gjb2|Insr|Itgav|Itgb1|Myo6|Ntn1|Pdgfb|Ptprf|Ptprk|S100a10|Nptn|Thy1|Pgrmc1|Sdcbp|Plxnd1|Whrn|Als2|Actr3|Dsp|Rap1b|Zfp365|Sez6l2|Plxnb1|Colq	-0.97	MyList
WikiPathways	27	WP447	Adipogenesis genes		-2.6	2.9	3.6	20638	134	532	10	1.9	0.59	11622|12703|14705|16878|16890|18413|19883|20379|20846|20847	Ahr|Socs1|Bscl2|Lif|Lipe|Osm|Rora|Sfrp4|Stat1|Stat2	-0.97	MyList
KEGG Pathway	24	ko05412	Arrhythmogenic right ventricular cardiomyopathy (ARVC)		-2.6	3.8	3.8	20638	72	532	7	1.3	0.49	12297|16401|16410|16412|109620|109700|320910	Cacnb3|Itga4|Itgav|Itgb1|Dsp|Itga1|Itgb8	-0.97	MyList
KEGG Pathway	24	mmu04940	Type I diabetes mellitus		-2.6	3.8	3.8	20638	72	532	7	1.3	0.49	14103|14104|14939|15007|15042|15978|18646	Fasl|Fasn|Gzmb|H2-Q10|H2-T24|Ifng|Prf1	-0.97	MyList
KEGG Pathway	24	ko04917	Prolactin signaling pathway		-2.6	3.8	3.8	20638	72	532	7	1.3	0.49	12444|12700|12703|13074|20846|26413|216233	Ccnd2|Cish|Socs1|Cyp17a1|Stat1|Mapk1|Socs2	-0.97	MyList
GO Biological Processes	19	GO:0007254	JNK cascade		-2.6	2.6	3.5	20638	180	532	12	2.3	0.64	12540|15258|20379|22032|26408|66824|71751|76108|76589|98432|107607|330938	Cdc42|Hipk2|Sfrp4|Traf4|Map3k5|Pycard|Map3k13|Rap2a|Unc5cl|Phlpp1|Nod1|Dixdc1	-0.97	MyList
GO Biological Processes	19	GO:0060326	cell chemotaxis		-2.6	2.2	3.3	20638	305	532	17	3.2	0.76	12772|12774|12776|12977|13051|13143|15978|16414|18591|20302|20303|20304|26413|80901|109700|227288|270152	Ccr2|Ccr5|Ccr8|Csf1|Cx3cr1|Dapk2|Ifng|Itgb2|Pdgfb|Ccl3|Ccl4|Ccl5|Mapk1|Cxcr6|Itga1|Cxcr1|Jaml	-0.97	MyList
GO Biological Processes	19	GO:1904996	positive regulation of leukocyte adhesion to vascular endothelial cell		-2.6	6.7	4.5	20638	23	532	4	0.75	0.37	12772|16401|16414|20443	Ccr2|Itga4|Itgb2|St3gal4	-0.96	MyList
GO Biological Processes	19	GO:0002719	negative regulation of cytokine production involved in immune response		-2.6	6.7	4.5	20638	23	532	4	0.75	0.37	16453|20371|57765|84544	Jak3|Foxp3|Tbx21|Cd96	-0.96	MyList
GO Biological Processes	19	GO:0050729	positive regulation of inflammatory response		-2.6	2.9	3.6	20638	135	532	10	1.9	0.59	12772|12774|15978|16835|18413|20302|20304|50905|58203|70110	Ccr2|Ccr5|Ifng|Ldlr|Osm|Ccl3|Ccl5|Il17rb|Zbp1|Ifi35	-0.95	MyList
GO Biological Processes	19	GO:0032675	regulation of interleukin-6 production		-2.6	2.7	3.5	20638	158	532	11	2.1	0.62	12334|12774|15978|20128|20371|66824|71586|107607|170743|171285|230073	Capn2|Ccr5|Ifng|Trim30a|Foxp3|Pycard|Ifih1|Nod1|Tlr7|Havcr2|Ddx58	-0.95	MyList
WikiPathways	27	WP493	MAPK signaling pathway		-2.6	2.7	3.5	20638	158	532	11	2.1	0.62	12540|13163|14103|16177|18591|19057|26408|26413|71751|170706|215449	Cdc42|Daxx|Fasl|Il1r1|Pdgfb|Ppp3cc|Map3k5|Mapk1|Map3k13|Tmem37|Rap1b	-0.95	MyList
GO Biological Processes	19	GO:0050767	regulation of neurogenesis		-2.6	1.9	3.2	20638	443	532	22	4.1	0.86	12774|13051|15114|15206|15902|15978|16835|16878|18208|19268|20238|20352|20893|21838|24136|67784|71751|74117|216049|229589|235611|330938	Ccr5|Cx3cr1|Hap1|Hes2|Id2|Ifng|Ldlr|Lif|Ntn1|Ptprf|Atxn1|Sema4b|Bhlhe40|Thy1|Zeb2|Plxnd1|Map3k13|Actr3|Zfp365|Prune1|Plxnb1|Dixdc1	-0.94	MyList
KEGG Pathway	24	ko04640	Hematopoietic cell lineage		-2.6	3.3	3.7	20638	93	532	8	1.5	0.53	12525|12526|12977|16177|16184|16401|21673|109700	Cd8a|Cd8b1|Csf1|Il1r1|Il2ra|Itga4|Dntt|Itga1	-0.94	MyList
KEGG Pathway	24	mmu04612	Antigen processing and presentation		-2.6	3.3	3.7	20638	93	532	8	1.5	0.53	12525|12526|15007|15042|15978|16641|16643|21356	Cd8a|Cd8b1|H2-Q10|H2-T24|Ifng|Klrc1|Klrd1|Tapbp	-0.94	MyList
GO Biological Processes	19	GO:2000249	regulation of actin cytoskeleton reorganization		-2.6	5.1	4.1	20638	38	532	5	0.94	0.42	11857|63986|74117|76709|544963	Arhgdib|Gmfg|Actr3|Arpc2|Iqgap2	-0.94	MyList
Reactome Gene Sets	6	R-MMU-3000171	Non-integrin membrane-ECM interactions		-2.6	5.1	4.1	20638	38	532	5	0.94	0.42	12831|16410|16412|18591|20970	Col5a1|Itgav|Itgb1|Pdgfb|Sdc3	-0.94	MyList
GO Biological Processes	19	GO:0070528	protein kinase C signaling		-2.6	5.1	4.1	20638	38	532	5	0.94	0.42	18591|56193|76709|98432|233878	Pdgfb|Plek|Arpc2|Phlpp1|Sez6l2	-0.94	MyList
GO Biological Processes	19	GO:0051282	regulation of sequestering of calcium ion		-2.6	3.1	3.6	20638	114	532	9	1.7	0.56	11749|11793|12774|14103|15114|16410|21838|66972|72828	Anxa6|Atg5|Ccr5|Fasl|Hap1|Itgav|Thy1|Slc25a23|Ubash3b	-0.94	MyList
KEGG Pathway	24	ko04210	Apoptosis		-2.6	2.9	3.5	20638	136	532	10	1.9	0.59	12334|13033|13041|13163|14103|14939|18646|22035|26408|26413	Capn2|Ctsd|Ctsw|Daxx|Fasl|Gzmb|Prf1|Tnfsf10|Map3k5|Mapk1	-0.94	MyList
GO Biological Processes	19	GO:0042531	positive regulation of tyrosine phosphorylation of STAT protein		-2.5	4.2	3.9	20638	55	532	6	1.1	0.46	15978|16878|18413|20304|80285|547253	Ifng|Lif|Osm|Ccl5|Parp9|Parp14	-0.93	MyList
GO Biological Processes	19	GO:0030003	cellular cation homeostasis		-2.5	1.7	3.1	20638	675	532	30	5.6	1	11749|11793|12297|12772|12774|12776|13051|14064|14103|14676|15114|15212|15978|16410|16453|18854|19222|20302|20304|20320|21838|22785|26413|66972|72828|80901|98396|100201|227288|381290	Anxa6|Atg5|Cacnb3|Ccr2|Ccr5|Ccr8|Cx3cr1|F2rl2|Fasl|Gna15|Hap1|Hexb|Ifng|Itgav|Jak3|Pml|Ptgir|Ccl3|Ccl5|Nptn|Thy1|Slc30a4|Mapk1|Slc25a23|Ubash3b|Cxcr6|Slc41a1|Tmem64|Cxcr1|Atp2b4	-0.93	MyList
Reactome Gene Sets	6	R-MMU-388396	GPCR downstream signalling		-2.5	1.8	3.1	20638	558	532	26	4.9	0.93	11853|12313|12540|12774|12776|13051|13611|14064|14676|18619|18797|19053|19222|20303|20304|22325|26413|29863|70839|80901|94226|213498|227288|235611|238377|380921	Rhoc|Calm1|Cdc42|Ccr5|Ccr8|Cx3cr1|S1pr4|F2rl2|Gna15|Penk|Plcb3|Ppp2cb|Ptgir|Ccl4|Ccl5|Vav2|Mapk1|Pde7b|P2ry12|Cxcr6|S1pr5|Arhgef11|Cxcr1|Plxnb1|Gpr68|Dgkh	-0.93	MyList
GO Biological Processes	19	GO:0050670	regulation of lymphocyte proliferation		-2.5	2.3	3.3	20638	232	532	14	2.6	0.69	11622|12772|15978|16184|16453|20304|20371|22163|54698|58205|60533|66824|171285|434215	Ahr|Ccr2|Ifng|Il2ra|Jak3|Ccl5|Foxp3|Tnfrsf4|Crtam|Pdcd1lg2|Cd274|Pycard|Havcr2|Lrrc32	-0.92	MyList
Reactome Gene Sets	6	R-MMU-372790	Signaling by GPCR		-2.5	1.8	3.1	20638	588	532	27	5.1	0.95	11853|12313|12540|12774|12776|13051|13611|14064|14676|18619|18797|19053|19222|20302|20303|20304|22325|26413|29863|70839|80901|94226|213498|227288|235611|238377|380921	Rhoc|Calm1|Cdc42|Ccr5|Ccr8|Cx3cr1|S1pr4|F2rl2|Gna15|Penk|Plcb3|Ppp2cb|Ptgir|Ccl3|Ccl4|Ccl5|Vav2|Mapk1|Pde7b|P2ry12|Cxcr6|S1pr5|Arhgef11|Cxcr1|Plxnb1|Gpr68|Dgkh	-0.92	MyList
GO Biological Processes	19	GO:0042130	negative regulation of T cell proliferation		-2.5	3.7	3.7	20638	74	532	7	1.3	0.49	16184|20371|54698|58205|60533|171285|434215	Il2ra|Foxp3|Crtam|Pdcd1lg2|Cd274|Havcr2|Lrrc32	-0.92	MyList
GO Biological Processes	19	GO:0062207	regulation of pattern recognition receptor signaling pathway		-2.5	3.3	3.6	20638	94	532	8	1.5	0.53	20128|54123|58185|66878|70110|80861|100340|234311	Trim30a|Irf7|Rsad2|Riok3|Ifi35|Dhx58|Smpdl3b|Ddx60	-0.92	MyList
GO Biological Processes	19	GO:0007015	actin filament organization		-2.5	1.9	3.2	20638	447	532	22	4.1	0.86	11853|12540|16412|17920|17996|19241|20194|22138|22351|22793|50884|56193|63986|66824|67771|71602|74117|76709|170643|231646|260409|544963	Rhoc|Cdc42|Itgb1|Myo6|Neb|Tmsb4x|S100a10|Ttn|Vill|Zyx|Nckap1|Plek|Gmfg|Pycard|Arpc5|Myo1e|Actr3|Arpc2|Kirrel|Myo1h|Cdc42ep3|Iqgap2	-0.91	MyList
GO Biological Processes	19	GO:0002691	regulation of cellular extravasation		-2.5	5	4	20638	39	532	5	0.94	0.42	12772|16177|16401|20443|21838	Ccr2|Il1r1|Itga4|St3gal4|Thy1	-0.9	MyList
GO Biological Processes	19	GO:2000403	positive regulation of lymphocyte migration		-2.5	5	4	20638	39	532	5	0.94	0.42	12772|16401|20303|20304|66824	Ccr2|Itga4|Ccl4|Ccl5|Pycard	-0.9	MyList
GO Biological Processes	19	GO:0031345	negative regulation of cell projection organization		-2.5	2.4	3.3	20638	209	532	13	2.4	0.67	12774|13427|13837|16412|16852|18208|19268|20257|20352|21838|74117|216049|380711	Ccr5|Dync1i2|Epha3|Itgb1|Lgals1|Ntn1|Ptprf|Stmn2|Sema4b|Thy1|Actr3|Zfp365|Rap1gap2	-0.9	MyList
GO Biological Processes	19	GO:0051208	sequestering of calcium ion		-2.5	3	3.5	20638	116	532	9	1.7	0.56	11749|11793|12774|14103|15114|16410|21838|66972|72828	Anxa6|Atg5|Ccr5|Fasl|Hap1|Itgav|Thy1|Slc25a23|Ubash3b	-0.9	MyList
Reactome Gene Sets	6	R-MMU-2029480	Fcgamma receptor (FCGR) dependent phagocytosis		-2.5	3.6	3.7	20638	75	532	7	1.3	0.49	12540|22325|26413|50884|67771|74117|76709	Cdc42|Vav2|Mapk1|Nckap1|Arpc5|Actr3|Arpc2	-0.89	MyList
GO Biological Processes	19	GO:0045670	regulation of osteoclast differentiation		-2.5	3.6	3.7	20638	75	532	7	1.3	0.49	12977|15978|20302|20304|72828|100201|238377	Csf1|Ifng|Ccl3|Ccl5|Ubash3b|Tmem64|Gpr68	-0.89	MyList
GO Biological Processes	19	GO:0051347	positive regulation of transferase activity		-2.5	1.8	3.1	20638	592	532	27	5.1	0.95	11603|12444|12464|12540|12703|12977|13163|13837|15978|16337|18591|19106|19713|22032|22325|24136|26408|26413|54396|71751|74018|93840|109700|209200|213452|224116|381290	Agrn|Ccnd2|Cct4|Cdc42|Socs1|Csf1|Daxx|Epha3|Ifng|Insr|Pdgfb|Eif2ak2|Ret|Traf4|Vav2|Zeb2|Map3k5|Mapk1|Irgm2|Map3k13|Als2|Vangl2|Itga1|Dtx3l|Dstyk|Muc20|Atp2b4	-0.89	MyList
GO Biological Processes	19	GO:0010506	regulation of autophagy		-2.5	2.2	3.3	20638	260	532	15	2.8	0.72	15944|15978|20128|20821|52187|54396|60440|66824|69635|72179|73158|94094|107607|209387|319236	Irgm1|Ifng|Trim30a|Trim21|Rragd|Irgm2|Iigp1|Pycard|Dapk1|Fbxl2|Larp1|Trim34a|Nod1|Trim30d|Trim12c	-0.89	MyList
GO Biological Processes	19	GO:0048667	cell morphogenesis involved in neuron differentiation		-2.5	1.7	3.1	20638	652	532	29	5.5	0.98	11603|11785|12540|12774|13518|13837|15902|16401|16412|18131|18208|19268|19713|20320|20352|21838|24136|67784|68703|71751|73750|74018|74117|76108|77300|93840|216049|235611|330938	Agrn|Apbb1|Cdc42|Ccr5|Dst|Epha3|Id2|Itga4|Itgb1|Notch3|Ntn1|Ptprf|Ret|Nptn|Sema4b|Thy1|Zeb2|Plxnd1|Rere|Map3k13|Whrn|Als2|Actr3|Rap2a|Raph1|Vangl2|Zfp365|Plxnb1|Dixdc1	-0.88	MyList
Reactome Gene Sets	6	R-MMU-1474244	Extracellular matrix organization		-2.5	2.2	3.3	20638	261	532	15	2.8	0.72	12334|12831|13033|16401|16410|16411|16412|16414|18591|20970|72947|73368|109700|214639|320910	Capn2|Col5a1|Ctsd|Itga4|Itgav|Itgax|Itgb1|Itgb2|Pdgfb|Sdc3|Phykpl|Col20a1|Itga1|4930486L24Rik|Itgb8	-0.88	MyList
GO Biological Processes	19	GO:0045620	negative regulation of lymphocyte differentiation		-2.5	4.1	3.8	20638	57	532	6	1.1	0.46	12703|15902|16453|20371|57765|269023	Socs1|Id2|Jak3|Foxp3|Tbx21|Zfp608	-0.87	MyList
GO Biological Processes	19	GO:0052547	regulation of peptidase activity		-2.5	1.9	3.1	20638	423	532	21	3.9	0.84	13011|13033|13601|14103|18854|19373|19713|20708|20719|20723|20846|22035|26408|52377|53614|65106|66824|69635|107607|209378|278507	Cst7|Ctsd|Ecm1|Fasl|Pml|Rag1|Ret|Serpinb6b|Serpinb6a|Serpinb9|Stat1|Tnfsf10|Map3k5|Rcn3|Reck|Arl6ip5|Pycard|Dapk1|Nod1|Itih5|Wfikkn2	-0.87	MyList
GO Biological Processes	19	GO:0010638	positive regulation of organelle organization		-2.5	1.8	3.1	20638	595	532	27	5.1	0.95	11853|12464|13163|15114|15944|16337|16878|18591|18854|20194|20257|20371|22035|26413|50884|53378|54396|56193|63986|66824|67771|74117|76709|106052|170643|260409|544963	Rhoc|Cct4|Daxx|Hap1|Irgm1|Insr|Lif|Pdgfb|Pml|S100a10|Stmn2|Foxp3|Tnfsf10|Mapk1|Nckap1|Sdcbp|Irgm2|Plek|Gmfg|Pycard|Arpc5|Actr3|Arpc2|Fbxo4|Kirrel|Cdc42ep3|Iqgap2	-0.87	MyList
KEGG Pathway	24	mmu05412	Arrhythmogenic right ventricular cardiomyopathy (ARVC)		-2.5	3.6	3.7	20638	76	532	7	1.3	0.49	12297|16401|16410|16412|109620|109700|320910	Cacnb3|Itga4|Itgav|Itgb1|Dsp|Itga1|Itgb8	-0.87	MyList
Reactome Gene Sets	6	R-MMU-9696273	RND1 GTPase cycle		-2.5	4.8	4	20638	40	532	5	0.94	0.42	13518|20257|93840|108670|109620	Dst|Stmn2|Vangl2|Epsti1|Dsp	-0.86	MyList
GO Biological Processes	19	GO:0071634	regulation of transforming growth factor beta production		-2.5	4.8	4	20638	40	532	5	0.94	0.42	16410|20371|114128|320910|434215	Itgav|Foxp3|Laptm4b|Itgb8|Lrrc32	-0.86	MyList
GO Biological Processes	19	GO:0042092	type 2 immune response		-2.5	4.8	4	20638	40	532	5	0.94	0.42	12051|12772|13601|57765|58185	Bcl3|Ccr2|Ecm1|Tbx21|Rsad2	-0.86	MyList
GO Biological Processes	19	GO:0030099	myeloid cell differentiation		-2.5	1.9	3.1	20638	424	532	21	3.9	0.84	12977|14104|14247|15902|15978|16453|16878|18854|20302|20304|20679|20846|56417|70747|72828|100201|216161|235320|238377|320910|100038882	Csf1|Fasn|Fli1|Id2|Ifng|Jak3|Lif|Pml|Ccl3|Ccl5|Sox6|Stat1|Adar|Tspan2|Ubash3b|Tmem64|Sbno2|Zbtb16|Gpr68|Itgb8|Isg15	-0.86	MyList
GO Biological Processes	19	GO:0030522	intracellular receptor signaling pathway		-2.5	2.4	3.3	20638	212	532	13	2.4	0.67	13163|18854|19883|21834|54396|56018|56404|66878|71586|80861|230073|234311|381022	Daxx|Pml|Rora|Thrb|Irgm2|Stard10|Trip4|Riok3|Ifih1|Dhx58|Ddx58|Ddx60|Kmt2d	-0.86	MyList
GO Biological Processes	19	GO:0010977	negative regulation of neuron projection development		-2.4	2.6	3.4	20638	164	532	11	2.1	0.62	12774|13427|13837|16852|18208|20257|20352|21838|74117|216049|380711	Ccr5|Dync1i2|Epha3|Lgals1|Ntn1|Stmn2|Sema4b|Thy1|Actr3|Zfp365|Rap1gap2	-0.86	MyList
GO Biological Processes	19	GO:0043433	negative regulation of DNA-binding transcription factor activity		-2.4	2.6	3.4	20638	164	532	11	2.1	0.62	13813|15902|20371|20379|20821|20893|22163|66824|171285|434341|671535	Eomes|Id2|Foxp3|Sfrp4|Trim21|Bhlhe40|Tnfrsf4|Pycard|Havcr2|Nlrc5|Parp10	-0.86	MyList
GO Biological Processes	19	GO:0046426	negative regulation of receptor signaling pathway via JAK-STAT		-2.4	6.2	4.2	20638	25	532	4	0.75	0.37	12051|12703|216233|547253	Bcl3|Socs1|Socs2|Parp14	-0.86	MyList
GO Biological Processes	19	GO:0032480	negative regulation of type I interferon production		-2.4	6.2	4.2	20638	25	532	4	0.75	0.37	17472|66824|80861|171285	Gbp4|Pycard|Dhx58|Havcr2	-0.86	MyList
GO Biological Processes	19	GO:0001911	negative regulation of leukocyte mediated cytotoxicity		-2.4	6.2	4.2	20638	25	532	4	0.75	0.37	16641|16643|20723|171285	Klrc1|Klrd1|Serpinb9|Havcr2	-0.86	MyList
Reactome Gene Sets	6	R-MMU-6798695	Neutrophil degranulation		-2.4	1.8	3.1	20638	510	532	24	4.5	0.9	13033|13244|14590|15007|15212|15951|16410|16411|16414|20409|20527|20719|26413|53328|53378|63986|67771|69550|71884|72157|109620|215449|227288|544963	Ctsd|Degs1|Ggh|H2-Q10|Hexb|Ifi204|Itgav|Itgax|Itgb2|Ostf1|Slc2a3|Serpinb6a|Mapk1|Pgrmc1|Sdcbp|Gmfg|Arpc5|Bst2|Chit1|Pgm1|Dsp|Rap1b|Cxcr1|Iqgap2	-0.86	MyList
GO Biological Processes	19	GO:0070555	response to interleukin-1		-2.4	3.2	3.5	20638	97	532	8	1.5	0.53	16177|19883|20302|20303|20304|20597|58203|66824	Il1r1|Rora|Ccl3|Ccl4|Ccl5|Smpd1|Zbp1|Pycard	-0.86	MyList
GO Biological Processes	19	GO:0055065	metal ion homeostasis		-2.4	1.7	3	20638	687	532	30	5.6	1	11749|11793|12297|12772|12774|12776|13051|14064|14103|14676|15114|15212|15978|16410|16453|18854|19222|20302|20304|20320|21838|22785|66259|66972|72828|80901|98396|100201|227288|381290	Anxa6|Atg5|Cacnb3|Ccr2|Ccr5|Ccr8|Cx3cr1|F2rl2|Fasl|Gna15|Hap1|Hexb|Ifng|Itgav|Jak3|Pml|Ptgir|Ccl3|Ccl5|Nptn|Thy1|Slc30a4|Camk2n1|Slc25a23|Ubash3b|Cxcr6|Slc41a1|Tmem64|Cxcr1|Atp2b4	-0.85	MyList
KEGG Pathway	24	mmu04917	Prolactin signaling pathway		-2.4	3.5	3.6	20638	77	532	7	1.3	0.49	12444|12700|12703|13074|20846|26413|216233	Ccnd2|Cish|Socs1|Cyp17a1|Stat1|Mapk1|Socs2	-0.85	MyList
GO Biological Processes	19	GO:0032653	regulation of interleukin-10 production		-2.4	4	3.7	20638	58	532	6	1.1	0.46	12051|16453|20371|58205|60533|66824	Bcl3|Jak3|Foxp3|Pdcd1lg2|Cd274|Pycard	-0.85	MyList
GO Biological Processes	19	GO:0097435	supramolecular fiber organization		-2.4	1.7	3	20638	748	532	32	6	1	11853|12540|12831|13518|16412|16835|17318|17920|17996|19241|20194|20257|22138|22351|22793|50884|56193|63986|66180|66824|67771|71602|74117|76709|109620|170643|229589|231646|237360|260409|269713|544963	Rhoc|Cdc42|Col5a1|Dst|Itgb1|Ldlr|Mid1|Myo6|Neb|Tmsb4x|S100a10|Stmn2|Ttn|Vill|Zyx|Nckap1|Plek|Gmfg|P3h4|Pycard|Arpc5|Myo1e|Actr3|Arpc2|Dsp|Kirrel|Prune1|Myo1h|Adamts14|Cdc42ep3|Clip2|Iqgap2	-0.85	MyList
GO Biological Processes	19	GO:0032446	protein modification by small protein conjugation		-2.4	1.7	3	20638	688	532	30	5.6	1	11793|13163|17472|19373|20128|20821|22032|22213|51813|54484|56515|65256|67138|69790|71586|71999|72179|72345|74153|94094|106052|192120|207521|209200|209387|217069|319236|671535|672511|100038882	Atg5|Daxx|Gbp4|Rag1|Trim30a|Trim21|Traf4|Ube2g2|Ccnc|Mkrn1|Rnf138|Asb2|Herc6|Med30|Ifih1|Fbxo22|Fbxl2|Amer1|Uba7|Trim34a|Fbxo4|Bspry|Dtx4|Dtx3l|Trim30d|Trim25|Trim12c|Parp10|Rnf213|Isg15	-0.85	MyList
GO Biological Processes	19	GO:0033674	positive regulation of kinase activity		-2.4	1.8	3.1	20638	512	532	24	4.5	0.9	11603|12444|12540|12703|12977|13163|13837|15978|16337|18591|19106|19713|22032|22325|24136|26408|54396|71751|74018|93840|109700|213452|224116|381290	Agrn|Ccnd2|Cdc42|Socs1|Csf1|Daxx|Epha3|Ifng|Insr|Pdgfb|Eif2ak2|Ret|Traf4|Vav2|Zeb2|Map3k5|Irgm2|Map3k13|Als2|Vangl2|Itga1|Dstyk|Muc20|Atp2b4	-0.84	MyList
GO Biological Processes	19	GO:0019932	second-messenger-mediated signaling		-2.4	2.1	3.1	20638	318	532	17	3.2	0.76	11622|12525|12772|12774|12776|13051|14200|19057|20303|29863|52589|54195|54396|70839|80901|227288|381290	Ahr|Cd8a|Ccr2|Ccr5|Ccr8|Cx3cr1|Fhl2|Ppp3cc|Ccl4|Pde7b|Ncald|Gucy1b1|Irgm2|P2ry12|Cxcr6|Cxcr1|Atp2b4	-0.83	MyList
GO Biological Processes	19	GO:0051960	regulation of nervous system development		-2.4	1.8	3	20638	542	532	25	4.7	0.92	11603|12774|13011|13051|15114|15206|15902|15978|16411|16835|16878|18208|19268|20238|20352|20893|21838|24136|67784|71751|74117|216049|229589|235611|330938	Agrn|Ccr5|Cst7|Cx3cr1|Hap1|Hes2|Id2|Ifng|Itgax|Ldlr|Lif|Ntn1|Ptprf|Atxn1|Sema4b|Bhlhe40|Thy1|Zeb2|Plxnd1|Map3k13|Actr3|Zfp365|Prune1|Plxnb1|Dixdc1	-0.83	MyList
Reactome Gene Sets	6	R-MMU-9012999	RHO GTPase cycle		-2.4	1.9	3.1	20638	400	532	20	3.8	0.82	11853|11857|12540|13518|16412|20257|22325|26934|50884|67784|68813|71302|74018|93840|108670|109620|213498|244867|260409|544963	Rhoc|Arhgdib|Cdc42|Dst|Itgb1|Stmn2|Vav2|Racgap1|Nckap1|Plxnd1|Dock5|Arhgap26|Als2|Vangl2|Epsti1|Dsp|Arhgef11|Arhgap20|Cdc42ep3|Iqgap2	-0.83	MyList
GO Biological Processes	19	GO:0006873	cellular ion homeostasis		-2.4	1.7	3	20638	690	532	30	5.6	1	11749|11793|12297|12772|12774|12776|13051|14064|14103|14676|15114|15212|15978|16410|16453|18854|19222|20302|20304|20320|21838|22785|26413|66972|72828|80901|98396|100201|227288|381290	Anxa6|Atg5|Cacnb3|Ccr2|Ccr5|Ccr8|Cx3cr1|F2rl2|Fasl|Gna15|Hap1|Hexb|Ifng|Itgav|Jak3|Pml|Ptgir|Ccl3|Ccl5|Nptn|Thy1|Slc30a4|Mapk1|Slc25a23|Ubash3b|Cxcr6|Slc41a1|Tmem64|Cxcr1|Atp2b4	-0.83	MyList
GO Biological Processes	19	GO:0034612	response to tumor necrosis factor		-2.4	2.5	3.3	20638	190	532	12	2.3	0.64	14598|16337|19883|20302|20303|20304|20597|20846|22032|26413|66824|74117	Ggt1|Insr|Rora|Ccl3|Ccl4|Ccl5|Smpd1|Stat1|Traf4|Mapk1|Pycard|Actr3	-0.83	MyList
GO Biological Processes	19	GO:0010950	positive regulation of endopeptidase activity		-2.4	2.6	3.3	20638	166	532	11	2.1	0.62	13033|14103|18854|19713|20846|22035|26408|65106|66824|69635|107607	Ctsd|Fasl|Pml|Ret|Stat1|Tnfsf10|Map3k5|Arl6ip5|Pycard|Dapk1|Nod1	-0.83	MyList
GO Biological Processes	19	GO:0018108	peptidyl-tyrosine phosphorylation		-2.4	2.1	3.1	20638	319	532	17	3.2	0.76	11603|12703|13837|15978|16337|16412|16414|16453|16878|18413|18591|20304|21838|66610|74155|80285|547253	Agrn|Socs1|Epha3|Ifng|Insr|Itgb1|Itgb2|Jak3|Lif|Osm|Pdgfb|Ccl5|Thy1|Abi3|Errfi1|Parp9|Parp14	-0.83	MyList
GO Biological Processes	19	GO:0002517	T cell tolerance induction		-2.4	9	4.7	20638	13	532	3	0.56	0.32	16184|20371|98432	Il2ra|Foxp3|Phlpp1	-0.83	MyList
GO Biological Processes	19	GO:0048711	positive regulation of astrocyte differentiation		-2.4	9	4.7	20638	13	532	3	0.56	0.32	15902|16878|74117	Id2|Lif|Actr3	-0.83	MyList
Reactome Gene Sets	6	R-MMU-400685	Sema4D in semaphorin signaling		-2.4	9	4.7	20638	13	532	3	0.56	0.32	11853|213498|235611	Rhoc|Arhgef11|Plxnb1	-0.83	MyList
GO Biological Processes	19	GO:0060340	positive regulation of type I interferon-mediated signaling pathway		-2.4	9	4.7	20638	13	532	3	0.56	0.32	54123|58203|434341	Irf7|Zbp1|Nlrc5	-0.83	MyList
GO Biological Processes	19	GO:0032488	Cdc42 protein signal transduction		-2.4	9	4.7	20638	13	532	3	0.56	0.32	11303|12540|18208	Abca1|Cdc42|Ntn1	-0.83	MyList
GO Biological Processes	19	GO:0033625	positive regulation of integrin activation		-2.4	9	4.7	20638	13	532	3	0.56	0.32	56193|70839|215449	Plek|P2ry12|Rap1b	-0.83	MyList
KEGG Pathway	24	mmu04640	Hematopoietic cell lineage		-2.4	3.1	3.5	20638	99	532	8	1.5	0.53	12525|12526|12977|16177|16184|16401|21673|109700	Cd8a|Cd8b1|Csf1|Il1r1|Il2ra|Itga4|Dntt|Itga1	-0.82	MyList
GO Biological Processes	19	GO:0007162	negative regulation of cell adhesion		-2.4	2.1	3.1	20638	293	532	16	3	0.74	11482|12703|16184|16453|16852|20371|54698|57765|58205|60533|67784|72828|171285|235611|269023|434215	Acvrl1|Socs1|Il2ra|Jak3|Lgals1|Foxp3|Crtam|Tbx21|Pdcd1lg2|Cd274|Plxnd1|Ubash3b|Havcr2|Plxnb1|Zfp608|Lrrc32	-0.82	MyList
GO Biological Processes	19	GO:0008064	regulation of actin polymerization or depolymerization		-2.4	2.4	3.2	20638	191	532	12	2.3	0.64	19241|22351|50884|56193|63986|66824|67771|74117|76709|170643|260409|544963	Tmsb4x|Vill|Nckap1|Plek|Gmfg|Pycard|Arpc5|Actr3|Arpc2|Kirrel|Cdc42ep3|Iqgap2	-0.82	MyList
WikiPathways	27	WP1249	EPO Receptor Signaling		-2.4	6	4.1	20638	26	532	4	0.75	0.37	12700|12703|20846|26413	Cish|Socs1|Stat1|Mapk1	-0.82	MyList
GO Biological Processes	19	GO:1904893	negative regulation of receptor signaling pathway via STAT		-2.4	6	4.1	20638	26	532	4	0.75	0.37	12051|12703|216233|547253	Bcl3|Socs1|Socs2|Parp14	-0.82	MyList
GO Biological Processes	19	GO:0060338	regulation of type I interferon-mediated signaling pathway		-2.4	6	4.1	20638	26	532	4	0.75	0.37	54123|56417|58203|434341	Irf7|Adar|Zbp1|Nlrc5	-0.82	MyList
GO Biological Processes	19	GO:0046651	lymphocyte proliferation		-2.4	2.1	3.1	20638	321	532	17	3.2	0.76	11622|12772|15978|16184|16411|16414|16453|20304|20371|22163|54698|58205|60533|66824|171285|381924|434215	Ahr|Ccr2|Ifng|Il2ra|Itgax|Itgb2|Jak3|Ccl5|Foxp3|Tnfrsf4|Crtam|Pdcd1lg2|Cd274|Pycard|Havcr2|Itgad|Lrrc32	-0.81	MyList
GO Biological Processes	19	GO:0070228	regulation of lymphocyte apoptotic process		-2.4	3.4	3.5	20638	79	532	7	1.3	0.49	16453|19373|20304|20723|22163|60533|209488	Jak3|Rag1|Ccl5|Serpinb9|Tnfrsf4|Cd274|Hsh2d	-0.81	MyList
GO Biological Processes	19	GO:0071604	transforming growth factor beta production		-2.4	4.6	3.8	20638	42	532	5	0.94	0.42	16410|20371|114128|320910|434215	Itgav|Foxp3|Laptm4b|Itgb8|Lrrc32	-0.8	MyList
GO Biological Processes	19	GO:0030225	macrophage differentiation		-2.4	4.6	3.8	20638	42	532	5	0.94	0.42	12977|15902|15978|16878|70747	Csf1|Id2|Ifng|Lif|Tspan2	-0.8	MyList
GO Biological Processes	19	GO:0002275	myeloid cell activation involved in immune response		-2.4	3.1	3.4	20638	100	532	8	1.5	0.53	12772|13051|15978|16414|66824|70110|171285|216161	Ccr2|Cx3cr1|Ifng|Itgb2|Pycard|Ifi35|Havcr2|Sbno2	-0.8	MyList
GO Biological Processes	19	GO:0042116	macrophage activation		-2.4	3.1	3.4	20638	100	532	8	1.5	0.53	13011|13051|15978|16835|19883|70110|171285|216161	Cst7|Cx3cr1|Ifng|Ldlr|Rora|Ifi35|Havcr2|Sbno2	-0.8	MyList
GO Biological Processes	19	GO:2000401	regulation of lymphocyte migration		-2.4	3.9	3.6	20638	60	532	6	1.1	0.46	12772|13601|16401|20303|20304|66824	Ccr2|Ecm1|Itga4|Ccl4|Ccl5|Pycard	-0.8	MyList
GO Biological Processes	19	GO:0007507	heart development		-2.3	1.7	2.9	20638	637	532	28	5.3	0.97	11482|11622|11793|12180|12540|12831|13813|13837|14200|15902|16337|16401|16412|16523|17069|17996|18591|20679|22138|26413|50884|57765|64082|67784|74318|93840|109620|381738	Acvrl1|Ahr|Atg5|Smyd1|Cdc42|Col5a1|Eomes|Epha3|Fhl2|Id2|Insr|Itga4|Itgb1|Kcnj8|Ly6e|Neb|Pdgfb|Sox6|Ttn|Mapk1|Nckap1|Tbx21|Popdc2|Plxnd1|Hopx|Vangl2|Dsp|Drc1	-0.79	MyList
GO Biological Processes	19	GO:0006809	nitric oxide biosynthetic process		-2.3	3.4	3.5	20638	80	532	7	1.3	0.49	13051|15978|16337|16414|19883|27007|381290	Cx3cr1|Ifng|Insr|Itgb2|Rora|Klrk1|Atp2b4	-0.78	MyList
GO Biological Processes	19	GO:0016567	protein ubiquitination		-2.3	1.7	2.9	20638	638	532	28	5.3	0.97	11793|13163|17472|19373|20128|20821|22032|22213|51813|54484|56515|65256|67138|69790|71999|72179|72345|94094|106052|192120|207521|209200|209387|217069|319236|671535|672511|100038882	Atg5|Daxx|Gbp4|Rag1|Trim30a|Trim21|Traf4|Ube2g2|Ccnc|Mkrn1|Rnf138|Asb2|Herc6|Med30|Fbxo22|Fbxl2|Amer1|Trim34a|Fbxo4|Bspry|Dtx4|Dtx3l|Trim30d|Trim25|Trim12c|Parp10|Rnf213|Isg15	-0.78	MyList
KEGG Pathway	24	ko05142	Chagas disease (American trypanosomiasis)		-2.3	3.1	3.4	20638	101	532	8	1.5	0.53	14103|14676|15978|18797|19053|20302|20304|26413	Fasl|Gna15|Ifng|Plcb3|Ppp2cb|Ccl3|Ccl5|Mapk1	-0.78	MyList
GO Biological Processes	19	GO:0022408	negative regulation of cell-cell adhesion		-2.3	2.4	3.2	20638	194	532	12	2.3	0.64	12703|16184|16453|20371|54698|57765|58205|60533|72828|171285|269023|434215	Socs1|Il2ra|Jak3|Foxp3|Crtam|Tbx21|Pdcd1lg2|Cd274|Ubash3b|Havcr2|Zfp608|Lrrc32	-0.78	MyList
GO Biological Processes	19	GO:0034329	cell junction assembly		-2.3	1.9	3	20638	435	532	21	3.9	0.84	11482|11603|11853|13518|13837|14619|16410|16412|17920|18208|18591|19272|20194|20320|21838|53378|67784|74117|215449|235611|382864	Acvrl1|Agrn|Rhoc|Dst|Epha3|Gjb2|Itgav|Itgb1|Myo6|Ntn1|Pdgfb|Ptprk|S100a10|Nptn|Thy1|Sdcbp|Plxnd1|Actr3|Rap1b|Plxnb1|Colq	-0.78	MyList
GO Biological Processes	19	GO:0002694	regulation of leukocyte activation		-2.3	1.7	2.9	20638	699	532	30	5.6	1	11622|12703|12772|13011|13024|15902|15978|16184|16414|16453|16835|16852|19373|19883|20304|20371|21838|22163|27007|54698|57765|58205|60533|66824|75345|171285|225825|235320|269023|434215	Ahr|Socs1|Ccr2|Cst7|Ctla2a|Id2|Ifng|Il2ra|Itgb2|Jak3|Ldlr|Lgals1|Rag1|Rora|Ccl5|Foxp3|Thy1|Tnfrsf4|Klrk1|Crtam|Tbx21|Pdcd1lg2|Cd274|Pycard|Slamf7|Havcr2|Cd226|Zbtb16|Zfp608|Lrrc32	-0.78	MyList
WikiPathways	27	WP3632	Lung fibrosis		-2.3	3.8	3.6	20638	61	532	6	1.1	0.46	12772|18591|20302|20303|20304|109620	Ccr2|Pdgfb|Ccl3|Ccl4|Ccl5|Dsp	-0.77	MyList
GO Biological Processes	19	GO:0006925	inflammatory cell apoptotic process		-2.3	5.7	4	20638	27	532	4	0.75	0.37	12774|14103|15978|20304	Ccr5|Fasl|Ifng|Ccl5	-0.77	MyList
GO Biological Processes	19	GO:0046639	negative regulation of alpha-beta T cell differentiation		-2.3	5.7	4	20638	27	532	4	0.75	0.37	12703|16453|20371|57765	Socs1|Jak3|Foxp3|Tbx21	-0.77	MyList
GO Biological Processes	19	GO:0042771	intrinsic apoptotic signaling pathway in response to DNA damage by p53 class mediator		-2.3	4.5	3.7	20638	43	532	5	0.94	0.42	12051|15258|15951|18854|66824	Bcl3|Hipk2|Ifi204|Pml|Pycard	-0.77	MyList
GO Biological Processes	19	GO:0046636	negative regulation of alpha-beta T cell activation		-2.3	4.5	3.7	20638	43	532	5	0.94	0.42	12703|16453|20371|57765|60533	Socs1|Jak3|Foxp3|Tbx21|Cd274	-0.77	MyList
GO Biological Processes	19	GO:0031346	positive regulation of cell projection organization		-2.3	1.9	3	20638	436	532	21	3.9	0.84	11603|11785|12540|13837|15114|16412|16878|18208|19268|19713|20257|24136|50884|67784|70839|71751|74117|76709|235611|260409|330938	Agrn|Apbb1|Cdc42|Epha3|Hap1|Itgb1|Lif|Ntn1|Ptprf|Ret|Stmn2|Zeb2|Nckap1|Plxnd1|P2ry12|Map3k13|Actr3|Arpc2|Plxnb1|Cdc42ep3|Dixdc1	-0.77	MyList
GO Biological Processes	19	GO:0043525	positive regulation of neuron apoptotic process		-2.3	3.4	3.5	20638	81	532	7	1.3	0.49	11603|12540|14103|18105|19268|20302|109700	Agrn|Cdc42|Fasl|Nqo2|Ptprf|Ccl3|Itga1	-0.76	MyList
GO Biological Processes	19	GO:0071347	cellular response to interleukin-1		-2.3	3.4	3.5	20638	81	532	7	1.3	0.49	16177|19883|20302|20303|20304|58203|66824	Il1r1|Rora|Ccl3|Ccl4|Ccl5|Zbp1|Pycard	-0.76	MyList
GO Biological Processes	19	GO:0051495	positive regulation of cytoskeleton organization		-2.3	2.3	3.1	20638	221	532	13	2.4	0.67	11853|20194|20257|50884|56193|63986|66824|67771|74117|76709|170643|260409|544963	Rhoc|S100a10|Stmn2|Nckap1|Plek|Gmfg|Pycard|Arpc5|Actr3|Arpc2|Kirrel|Cdc42ep3|Iqgap2	-0.76	MyList
GO Biological Processes	19	GO:0071560	cellular response to transforming growth factor beta stimulus		-2.3	2.3	3.1	20638	221	532	13	2.4	0.67	11482|15258|16412|18854|19272|20679|22793|53378|65112|74117|278507|320910|434215	Acvrl1|Hipk2|Itgb1|Pml|Ptprk|Sox6|Zyx|Sdcbp|Pmepa1|Actr3|Wfikkn2|Itgb8|Lrrc32	-0.76	MyList
GO Biological Processes	19	GO:0061564	axon development		-2.3	1.8	2.9	20638	524	532	24	4.5	0.9	11603|11785|12774|13518|13837|16401|16412|18131|18208|19268|19713|20320|20352|21838|24136|67784|70747|71751|74018|74117|77300|93840|235611|330938	Agrn|Apbb1|Ccr5|Dst|Epha3|Itga4|Itgb1|Notch3|Ntn1|Ptprf|Ret|Nptn|Sema4b|Thy1|Zeb2|Plxnd1|Tspan2|Map3k13|Als2|Actr3|Raph1|Vangl2|Plxnb1|Dixdc1	-0.76	MyList
GO Biological Processes	19	GO:0045651	positive regulation of macrophage differentiation		-2.3	8.3	4.5	20638	14	532	3	0.56	0.32	12977|15902|16878	Csf1|Id2|Lif	-0.76	MyList
GO Biological Processes	19	GO:0051712	positive regulation of killing of cells of other organism		-2.3	8.3	4.5	20638	14	532	3	0.56	0.32	12774|15978|18646	Ccr5|Ifng|Prf1	-0.76	MyList
GO Biological Processes	19	GO:1903829	positive regulation of cellular protein localization		-2.3	2.1	3.1	20638	273	532	15	2.8	0.72	12297|12464|13822|13837|15978|16412|16878|18854|26413|53328|74117|76709|80285|209200|381290	Cacnb3|Cct4|Epb41l2|Epha3|Ifng|Itgb1|Lif|Pml|Mapk1|Pgrmc1|Actr3|Arpc2|Parp9|Dtx3l|Atp2b4	-0.76	MyList
GO Biological Processes	19	GO:0048812	neuron projection morphogenesis		-2.3	1.7	2.9	20638	704	532	30	5.6	1	11603|11785|12540|12774|13518|13837|16401|16412|17454|18131|18208|19268|19713|20320|20352|21838|24136|50884|67784|68703|71751|74018|74117|76108|77300|93840|109700|216049|235611|330938	Agrn|Apbb1|Cdc42|Ccr5|Dst|Epha3|Itga4|Itgb1|Mov10|Notch3|Ntn1|Ptprf|Ret|Nptn|Sema4b|Thy1|Zeb2|Nckap1|Plxnd1|Rere|Map3k13|Als2|Actr3|Rap2a|Raph1|Vangl2|Itga1|Zfp365|Plxnb1|Dixdc1	-0.75	MyList
GO Biological Processes	19	GO:0022604	regulation of cell morphogenesis		-2.3	2	3	20638	328	532	17	3.2	0.76	11853|13822|15212|17454|19268|20194|20196|20302|29806|67268|67784|68813|71751|74117|76709|235611|260409	Rhoc|Epb41l2|Hexb|Mov10|Ptprf|S100a10|S100a13|Ccl3|Limd1|Myl12a|Plxnd1|Dock5|Map3k13|Actr3|Arpc2|Plxnb1|Cdc42ep3	-0.74	MyList
GO Biological Processes	19	GO:0045859	regulation of protein kinase activity		-2.3	1.7	2.9	20638	675	532	29	5.5	0.98	11603|12444|12703|12977|13163|15978|16337|18591|19106|19713|20597|21838|22032|22138|22163|24136|26408|54396|56417|66259|66824|71751|72828|74018|74155|93840|109700|224116|381290	Agrn|Ccnd2|Socs1|Csf1|Daxx|Ifng|Insr|Pdgfb|Eif2ak2|Ret|Smpd1|Thy1|Traf4|Ttn|Tnfrsf4|Zeb2|Map3k5|Irgm2|Adar|Camk2n1|Pycard|Map3k13|Ubash3b|Als2|Errfi1|Vangl2|Itga1|Muc20|Atp2b4	-0.74	MyList
GO Biological Processes	19	GO:0001667	ameboidal-type cell migration		-2.3	1.9	2.9	20638	440	532	21	3.9	0.84	11482|11749|11857|15978|16401|16410|16412|16414|18591|18854|19713|20352|24136|50884|52392|67784|68813|70839|74117|381290|384009	Acvrl1|Anxa6|Arhgdib|Ifng|Itga4|Itgav|Itgb1|Itgb2|Pdgfb|Pml|Ret|Sema4b|Zeb2|Nckap1|Macir|Plxnd1|Dock5|P2ry12|Actr3|Atp2b4|Glipr2	-0.74	MyList
GO Biological Processes	19	GO:0030833	regulation of actin filament polymerization		-2.3	2.5	3.2	20638	173	532	11	2.1	0.62	19241|22351|50884|63986|66824|67771|74117|76709|170643|260409|544963	Tmsb4x|Vill|Nckap1|Gmfg|Pycard|Arpc5|Actr3|Arpc2|Kirrel|Cdc42ep3|Iqgap2	-0.73	MyList
GO Biological Processes	19	GO:0033688	regulation of osteoblast proliferation		-2.3	5.5	3.9	20638	28	532	4	0.75	0.37	11622|16410|19106|235611	Ahr|Itgav|Eif2ak2|Plxnb1	-0.73	MyList
GO Biological Processes	19	GO:0001912	positive regulation of leukocyte mediated cytotoxicity		-2.3	3.3	3.4	20638	83	532	7	1.3	0.49	15007|15042|16174|16643|27007|54698|225825	H2-Q10|H2-T24|Il18rap|Klrd1|Klrk1|Crtam|Cd226	-0.72	MyList
GO Biological Processes	19	GO:1903556	negative regulation of tumor necrosis factor superfamily cytokine production		-2.3	3.7	3.5	20638	63	532	6	1.1	0.46	12051|20128|20371|60533|74155|171285	Bcl3|Trim30a|Foxp3|Cd274|Errfi1|Havcr2	-0.72	MyList
Reactome Gene Sets	6	R-MMU-194315	Signaling by Rho GTPases		-2.2	1.7	2.8	20638	649	532	28	5.3	0.97	11853|11857|12313|12540|13427|13518|16412|19053|20257|22325|22630|26413|26934|50884|67771|67784|68813|71302|74018|74117|76709|93840|108670|109620|213498|244867|260409|544963	Rhoc|Arhgdib|Calm1|Cdc42|Dync1i2|Dst|Itgb1|Ppp2cb|Stmn2|Vav2|Ywhaq|Mapk1|Racgap1|Nckap1|Arpc5|Plxnd1|Dock5|Arhgap26|Als2|Actr3|Arpc2|Vangl2|Epsti1|Dsp|Arhgef11|Arhgap20|Cdc42ep3|Iqgap2	-0.7	MyList
GO Biological Processes	19	GO:1905521	regulation of macrophage migration		-2.2	4.3	3.6	20638	45	532	5	0.94	0.42	12977|13051|20304|26413|70839	Csf1|Cx3cr1|Ccl5|Mapk1|P2ry12	-0.7	MyList
GO Biological Processes	19	GO:0046209	nitric oxide metabolic process		-2.2	3.2	3.3	20638	84	532	7	1.3	0.49	13051|15978|16337|16414|19883|27007|381290	Cx3cr1|Ifng|Insr|Itgb2|Rora|Klrk1|Atp2b4	-0.69	MyList
KEGG Pathway	24	ko05410	Hypertrophic cardiomyopathy (HCM)		-2.2	3.2	3.3	20638	84	532	7	1.3	0.49	12297|16401|16410|16412|22138|109700|320910	Cacnb3|Itga4|Itgav|Itgb1|Ttn|Itga1|Itgb8	-0.69	MyList
GO Biological Processes	19	GO:0002573	myeloid leukocyte differentiation		-2.2	2.2	3	20638	226	532	13	2.4	0.67	12977|14104|15902|15978|16878|20302|20304|70747|72828|100201|216161|238377|320910	Csf1|Fasn|Id2|Ifng|Lif|Ccl3|Ccl5|Tspan2|Ubash3b|Tmem64|Sbno2|Gpr68|Itgb8	-0.69	MyList
GO Biological Processes	19	GO:0071559	response to transforming growth factor beta		-2.2	2.2	3	20638	226	532	13	2.4	0.67	11482|15258|16412|18854|19272|20679|22793|53378|65112|74117|278507|320910|434215	Acvrl1|Hipk2|Itgb1|Pml|Ptprk|Sox6|Zyx|Sdcbp|Pmepa1|Actr3|Wfikkn2|Itgb8|Lrrc32	-0.69	MyList
GO Biological Processes	19	GO:0043331	response to dsRNA		-2.2	3.6	3.4	20638	64	532	6	1.1	0.46	16523|20846|26413|66878|71586|230073	Kcnj8|Stat1|Mapk1|Riok3|Ifih1|Ddx58	-0.69	MyList
Reactome Gene Sets	6	R-MMU-2682334	EPH-Ephrin signaling		-2.2	3.6	3.4	20638	64	532	6	1.1	0.46	12540|22325|53378|67771|74117|76709	Cdc42|Vav2|Sdcbp|Arpc5|Actr3|Arpc2	-0.69	MyList
GO Biological Processes	19	GO:0008347	glial cell migration		-2.2	3.6	3.4	20638	64	532	6	1.1	0.46	12772|12977|13051|15212|20302|70839	Ccr2|Csf1|Cx3cr1|Hexb|Ccl3|P2ry12	-0.69	MyList
KEGG Pathway	24	ko05330	Allograft rejection		-2.2	3.6	3.4	20638	64	532	6	1.1	0.46	14103|14939|15007|15042|15978|18646	Fasl|Gzmb|H2-Q10|H2-T24|Ifng|Prf1	-0.69	MyList
KEGG Pathway	24	ko05146	Amoebiasis		-2.2	2.9	3.2	20638	106	532	8	1.5	0.53	14676|15978|16177|16414|18797|20708|20719|20723	Gna15|Ifng|Il1r1|Itgb2|Plcb3|Serpinb6b|Serpinb6a|Serpinb9	-0.69	MyList
GO Biological Processes	19	GO:0045591	positive regulation of regulatory T cell differentiation		-2.2	7.8	4.3	20638	15	532	3	0.56	0.32	12703|15978|20371	Socs1|Ifng|Foxp3	-0.69	MyList
GO Biological Processes	19	GO:1903236	regulation of leukocyte tethering or rolling		-2.2	7.8	4.3	20638	15	532	3	0.56	0.32	12772|16401|20443	Ccr2|Itga4|St3gal4	-0.69	MyList
GO Biological Processes	19	GO:1900225	regulation of NLRP3 inflammasome complex assembly		-2.2	7.8	4.3	20638	15	532	3	0.56	0.32	19106|20128|229898	Eif2ak2|Trim30a|Gbp5	-0.69	MyList
GO Biological Processes	19	GO:0003013	circulatory system process		-2.2	1.7	2.8	20638	533	532	24	4.5	0.9	11482|11603|11622|11793|12540|14247|15902|15978|16523|18591|18797|20303|20527|20846|21834|22138|52589|64082|66259|68813|74318|109620|109700|381290	Acvrl1|Agrn|Ahr|Atg5|Cdc42|Fli1|Id2|Ifng|Kcnj8|Pdgfb|Plcb3|Ccl4|Slc2a3|Stat1|Thrb|Ttn|Ncald|Popdc2|Camk2n1|Dock5|Hopx|Dsp|Itga1|Atp2b4	-0.69	MyList
GO Biological Processes	19	GO:0031342	negative regulation of cell killing		-2.2	5.4	3.8	20638	29	532	4	0.75	0.37	16641|16643|20723|171285	Klrc1|Klrd1|Serpinb9|Havcr2	-0.69	MyList
GO Biological Processes	19	GO:1904994	regulation of leukocyte adhesion to vascular endothelial cell		-2.2	5.4	3.8	20638	29	532	4	0.75	0.37	12772|16401|16414|20443	Ccr2|Itga4|Itgb2|St3gal4	-0.69	MyList
GO Biological Processes	19	GO:0071402	cellular response to lipoprotein particle stimulus		-2.2	5.4	3.8	20638	29	532	4	0.75	0.37	11303|16412|16414|16835	Abca1|Itgb1|Itgb2|Ldlr	-0.69	MyList
GO Biological Processes	19	GO:0071353	cellular response to interleukin-4		-2.2	5.4	3.8	20638	29	532	4	0.75	0.37	14104|16453|18854|547253	Fasn|Jak3|Pml|Parp14	-0.69	MyList
Reactome Gene Sets	6	R-MMU-2424491	DAP12 signaling		-2.2	5.4	3.8	20638	29	532	4	0.75	0.37	16641|16643|22325|27007	Klrc1|Klrd1|Vav2|Klrk1	-0.69	MyList
GO Biological Processes	19	GO:0032535	regulation of cellular component size		-2.2	1.9	2.9	20638	418	532	20	3.8	0.82	11622|12774|17996|18208|19241|19713|20352|22351|50884|56193|63986|66824|67771|71751|74117|76709|170643|260409|380711|544963	Ahr|Ccr5|Neb|Ntn1|Tmsb4x|Ret|Sema4b|Vill|Nckap1|Plek|Gmfg|Pycard|Arpc5|Map3k13|Actr3|Arpc2|Kirrel|Cdc42ep3|Rap1gap2|Iqgap2	-0.68	MyList
GO Biological Processes	19	GO:0008015	blood circulation		-2.2	1.8	2.8	20638	505	532	23	4.3	0.88	11482|11603|11622|11793|12540|14247|15902|15978|16523|18591|18797|20303|20846|21834|22138|52589|64082|66259|68813|74318|109620|109700|381290	Acvrl1|Agrn|Ahr|Atg5|Cdc42|Fli1|Id2|Ifng|Kcnj8|Pdgfb|Plcb3|Ccl4|Stat1|Thrb|Ttn|Ncald|Popdc2|Camk2n1|Dock5|Hopx|Dsp|Itga1|Atp2b4	-0.68	MyList
Reactome Gene Sets	6	R-MMU-9013423	RAC3 GTPase cycle		-2.2	3.2	3.3	20638	85	532	7	1.3	0.49	11857|12540|16412|22325|26934|50884|71302	Arhgdib|Cdc42|Itgb1|Vav2|Racgap1|Nckap1|Arhgap26	-0.68	MyList
GO Biological Processes	19	GO:0048246	macrophage chemotaxis		-2.2	4.2	3.6	20638	46	532	5	0.94	0.42	12977|13051|20302|20304|26413	Csf1|Cx3cr1|Ccl3|Ccl5|Mapk1	-0.68	MyList
GO Biological Processes	19	GO:2000404	regulation of T cell migration		-2.2	4.2	3.6	20638	46	532	5	0.94	0.42	12772|13601|16401|20304|66824	Ccr2|Ecm1|Itga4|Ccl5|Pycard	-0.68	MyList
GO Biological Processes	19	GO:0098771	inorganic ion homeostasis		-2.2	1.6	2.8	20638	777	532	32	6	1	11749|11793|12297|12772|12774|12776|13051|14064|14103|14676|15114|15212|15978|16410|16453|18854|19222|20302|20304|20320|20379|21838|22785|26413|66259|66972|72828|80901|98396|100201|227288|381290	Anxa6|Atg5|Cacnb3|Ccr2|Ccr5|Ccr8|Cx3cr1|F2rl2|Fasl|Gna15|Hap1|Hexb|Ifng|Itgav|Jak3|Pml|Ptgir|Ccl3|Ccl5|Nptn|Sfrp4|Thy1|Slc30a4|Mapk1|Camk2n1|Slc25a23|Ubash3b|Cxcr6|Slc41a1|Tmem64|Cxcr1|Atp2b4	-0.67	MyList
GO Biological Processes	19	GO:0002761	regulation of myeloid leukocyte differentiation		-2.2	2.7	3.1	20638	130	532	9	1.7	0.56	12977|15902|15978|16878|20302|20304|72828|100201|238377	Csf1|Id2|Ifng|Lif|Ccl3|Ccl5|Ubash3b|Tmem64|Gpr68	-0.67	MyList
GO Biological Processes	19	GO:0032273	positive regulation of protein polymerization		-2.2	2.7	3.1	20638	130	532	9	1.7	0.56	50884|63986|66824|67771|74117|76709|170643|260409|544963	Nckap1|Gmfg|Pycard|Arpc5|Actr3|Arpc2|Kirrel|Cdc42ep3|Iqgap2	-0.67	MyList
GO Biological Processes	19	GO:0032271	regulation of protein polymerization		-2.2	2.2	3	20638	229	532	13	2.4	0.67	19241|20257|22351|50884|63986|66824|67771|74117|76709|170643|229589|260409|544963	Tmsb4x|Stmn2|Vill|Nckap1|Gmfg|Pycard|Arpc5|Actr3|Arpc2|Kirrel|Prune1|Cdc42ep3|Iqgap2	-0.66	MyList
GO Biological Processes	19	GO:0008360	regulation of cell shape		-2.2	2.5	3.1	20638	154	532	10	1.9	0.59	11853|13822|15212|20196|20302|29806|67268|67784|235611|260409	Rhoc|Epb41l2|Hexb|S100a13|Ccl3|Limd1|Myl12a|Plxnd1|Plxnb1|Cdc42ep3	-0.66	MyList
GO Biological Processes	19	GO:0061448	connective tissue development		-2.2	2.1	2.9	20638	282	532	15	2.8	0.72	11749|12393|12831|12977|13601|14705|15902|15978|18591|20679|21834|72345|235320|269941|320910	Anxa6|Runx2|Col5a1|Csf1|Ecm1|Bscl2|Id2|Ifng|Pdgfb|Sox6|Thrb|Amer1|Zbtb16|Chsy1|Itgb8	-0.66	MyList
GO Biological Processes	19	GO:0120039	plasma membrane bounded cell projection morphogenesis		-2.2	1.6	2.8	20638	718	532	30	5.6	1	11603|11785|12540|12774|13518|13837|16401|16412|17454|18131|18208|19268|19713|20320|20352|21838|24136|50884|67784|68703|71751|74018|74117|76108|77300|93840|109700|216049|235611|330938	Agrn|Apbb1|Cdc42|Ccr5|Dst|Epha3|Itga4|Itgb1|Mov10|Notch3|Ntn1|Ptprf|Ret|Nptn|Sema4b|Thy1|Zeb2|Nckap1|Plxnd1|Rere|Map3k13|Als2|Actr3|Rap2a|Raph1|Vangl2|Itga1|Zfp365|Plxnb1|Dixdc1	-0.66	MyList
GO Biological Processes	19	GO:0061061	muscle structure development		-2.2	1.6	2.8	20638	688	532	29	5.5	0.98	11793|12180|12334|13163|13813|14200|15902|16412|16656|16852|16878|17069|17681|17996|18591|19241|19883|20679|22138|26408|56404|64082|65256|71999|74318|83962|93840|109620|278507	Atg5|Smyd1|Capn2|Daxx|Eomes|Fhl2|Id2|Itgb1|Hivep3|Lgals1|Lif|Ly6e|Msc|Neb|Pdgfb|Tmsb4x|Rora|Sox6|Ttn|Map3k5|Trip4|Popdc2|Asb2|Fbxo22|Hopx|Btbd1|Vangl2|Dsp|Wfikkn2	-0.65	MyList
Reactome Gene Sets	6	R-MMU-202733	Cell surface interactions at the vascular wall		-2.2	2.9	3.2	20638	108	532	8	1.5	0.53	12506|16401|16410|16411|16412|16414|20970|270152	Cd48|Itga4|Itgav|Itgax|Itgb1|Itgb2|Sdc3|Jaml	-0.65	MyList
GO Biological Processes	19	GO:0002702	positive regulation of production of molecular mediator of immune response		-2.2	2.9	3.2	20638	108	532	8	1.5	0.53	15978|16177|16182|22163|57765|58185|225825|230073	Ifng|Il1r1|Il18r1|Tnfrsf4|Tbx21|Rsad2|Cd226|Ddx58	-0.65	MyList
GO Biological Processes	19	GO:0043244	regulation of protein-containing complex disassembly		-2.2	2.7	3.1	20638	131	532	9	1.7	0.56	15944|16337|17318|20257|22351|54396|56193|76709|319278	Irgm1|Insr|Mid1|Stmn2|Vill|Irgm2|Plek|Arpc2|Shfl	-0.65	MyList
KEGG Pathway	24	ko05140	Leishmaniasis		-2.2	3.5	3.3	20638	66	532	6	1.1	0.46	15978|16401|16412|16414|20846|26413	Ifng|Itga4|Itgb1|Itgb2|Stat1|Mapk1	-0.65	MyList
GO Biological Processes	19	GO:0043029	T cell homeostasis		-2.2	4.1	3.5	20638	47	532	5	0.94	0.42	11622|16184|16453|19373|22163	Ahr|Il2ra|Jak3|Rag1|Tnfrsf4	-0.65	MyList
GO Biological Processes	19	GO:0006929	substrate-dependent cell migration		-2.2	5.2	3.7	20638	30	532	4	0.75	0.37	18208|18591|70839|224650	Ntn1|Pdgfb|P2ry12|Anks1	-0.65	MyList
GO Biological Processes	19	GO:0045589	regulation of regulatory T cell differentiation		-2.2	5.2	3.7	20638	30	532	4	0.75	0.37	12703|13024|15978|20371	Socs1|Ctla2a|Ifng|Foxp3	-0.65	MyList
GO Biological Processes	19	GO:0043372	positive regulation of CD4-positive, alpha-beta T cell differentiation		-2.2	5.2	3.7	20638	30	532	4	0.75	0.37	12703|12772|15978|20371	Socs1|Ccr2|Ifng|Foxp3	-0.65	MyList
GO Biological Processes	19	GO:0030162	regulation of proteolysis		-2.1	1.6	2.7	20638	721	532	30	5.6	1	13011|13024|13033|13601|14103|15258|15978|18854|19373|19713|20708|20719|20723|20821|20846|22035|26408|52377|53378|53614|65106|66259|66824|69635|71999|93739|107607|209378|224650|278507	Cst7|Ctla2a|Ctsd|Ecm1|Fasl|Hipk2|Ifng|Pml|Rag1|Ret|Serpinb6b|Serpinb6a|Serpinb9|Trim21|Stat1|Tnfsf10|Map3k5|Rcn3|Sdcbp|Reck|Arl6ip5|Camk2n1|Pycard|Dapk1|Fbxo22|Gabarapl2|Nod1|Itih5|Anks1|Wfikkn2	-0.64	MyList
KEGG Pathway	24	ko05203	Viral carcinogenesis		-2.1	2.2	2.9	20638	231	532	13	2.4	0.67	12444|12540|12774|12776|15007|15042|16391|16453|18034|19106|22630|26413|54123	Ccnd2|Cdc42|Ccr5|Ccr8|H2-Q10|H2-T24|Irf9|Jak3|Nfkb2|Eif2ak2|Ywhaq|Mapk1|Irf7	-0.64	MyList
GO Biological Processes	19	GO:2001057	reactive nitrogen species metabolic process		-2.1	3.1	3.2	20638	87	532	7	1.3	0.49	13051|15978|16337|16414|19883|27007|381290	Cx3cr1|Ifng|Insr|Itgb2|Rora|Klrk1|Atp2b4	-0.64	MyList
GO Biological Processes	19	GO:0070371	ERK1 and ERK2 cascade		-2.1	1.9	2.9	20638	339	532	17	3.2	0.76	16410|16878|18105|18591|20302|20303|20304|26413|66259|66824|74155|98432|107607|171285|213452|215449|384009	Itgav|Lif|Nqo2|Pdgfb|Ccl3|Ccl4|Ccl5|Mapk1|Camk2n1|Pycard|Errfi1|Phlpp1|Nod1|Havcr2|Dstyk|Rap1b|Glipr2	-0.64	MyList
KEGG Pathway	24	mmu04668	TNF signaling pathway		-2.1	2.8	3.1	20638	109	532	8	1.5	0.53	12051|12977|14104|16182|16878|20304|26408|26413	Bcl3|Csf1|Fasn|Il18r1|Lif|Ccl5|Map3k5|Mapk1	-0.64	MyList
GO Biological Processes	19	GO:0030278	regulation of ossification		-2.1	2.6	3.1	20638	132	532	9	1.7	0.56	12393|12977|13601|21834|26413|58185|235320|269941|100038882	Runx2|Csf1|Ecm1|Thrb|Mapk1|Rsad2|Zbtb16|Chsy1|Isg15	-0.64	MyList
GO Biological Processes	19	GO:0031329	regulation of cellular catabolic process		-2.1	1.6	2.7	20638	722	532	30	5.6	1	15258|15483|15944|15978|16337|16835|17454|18854|20128|20821|52187|53378|54396|60440|66824|69635|71999|72179|72345|73158|93739|94094|107607|114128|209200|209387|224650|244416|319236|381290	Hipk2|Hsd11b1|Irgm1|Ifng|Insr|Ldlr|Mov10|Pml|Trim30a|Trim21|Rragd|Sdcbp|Irgm2|Iigp1|Pycard|Dapk1|Fbxo22|Fbxl2|Amer1|Larp1|Gabarapl2|Trim34a|Nod1|Laptm4b|Dtx3l|Trim30d|Anks1|Ppp1r3b|Trim12c|Atp2b4	-0.64	MyList
GO Biological Processes	19	GO:0031344	regulation of cell projection organization		-2.1	1.6	2.7	20638	753	532	31	5.8	1	11603|11785|11793|12540|12774|13427|13837|15114|16412|16852|16878|17454|18208|19268|19713|20257|20352|21838|24136|50884|67784|70839|71751|74117|76108|76709|216049|235611|260409|330938|380711	Agrn|Apbb1|Atg5|Cdc42|Ccr5|Dync1i2|Epha3|Hap1|Itgb1|Lgals1|Lif|Mov10|Ntn1|Ptprf|Ret|Stmn2|Sema4b|Thy1|Zeb2|Nckap1|Plxnd1|P2ry12|Map3k13|Actr3|Rap2a|Arpc2|Zfp365|Plxnb1|Cdc42ep3|Dixdc1|Rap1gap2	-0.64	MyList
Reactome Gene Sets	6	R-MMU-3000170	Syndecan interactions		-2.1	7.3	4.1	20638	16	532	3	0.56	0.32	16410|16412|20970	Itgav|Itgb1|Sdc3	-0.63	MyList
GO Biological Processes	19	GO:1902187	negative regulation of viral release from host cell		-2.1	7.3	4.1	20638	16	532	3	0.56	0.32	18854|20821|217069	Pml|Trim21|Trim25	-0.63	MyList
GO Biological Processes	19	GO:0071404	cellular response to low-density lipoprotein particle stimulus		-2.1	7.3	4.1	20638	16	532	3	0.56	0.32	16412|16414|16835	Itgb1|Itgb2|Ldlr	-0.63	MyList
GO Biological Processes	19	GO:0042159	lipoprotein catabolic process		-2.1	7.3	4.1	20638	16	532	3	0.56	0.32	13033|16835|18777	Ctsd|Ldlr|Lypla1	-0.63	MyList
GO Biological Processes	19	GO:0048858	cell projection morphogenesis		-2.1	1.6	2.7	20638	723	532	30	5.6	1	11603|11785|12540|12774|13518|13837|16401|16412|17454|18131|18208|19268|19713|20320|20352|21838|24136|50884|67784|68703|71751|74018|74117|76108|77300|93840|109700|216049|235611|330938	Agrn|Apbb1|Cdc42|Ccr5|Dst|Epha3|Itga4|Itgb1|Mov10|Notch3|Ntn1|Ptprf|Ret|Nptn|Sema4b|Thy1|Zeb2|Nckap1|Plxnd1|Rere|Map3k13|Als2|Actr3|Rap2a|Raph1|Vangl2|Itga1|Zfp365|Plxnb1|Dixdc1	-0.63	MyList
GO Biological Processes	19	GO:0007179	transforming growth factor beta receptor signaling pathway		-2.1	2.4	3	20638	181	532	11	2.1	0.62	11482|15258|16412|18854|19272|22793|53378|65112|278507|320910|434215	Acvrl1|Hipk2|Itgb1|Pml|Ptprk|Zyx|Sdcbp|Pmepa1|Wfikkn2|Itgb8|Lrrc32	-0.63	MyList
GO Biological Processes	19	GO:0035051	cardiocyte differentiation		-2.1	2.4	3	20638	181	532	11	2.1	0.62	11793|13813|14200|16412|17996|18591|20679|22138|26413|64082|93840	Atg5|Eomes|Fhl2|Itgb1|Neb|Pdgfb|Sox6|Ttn|Mapk1|Popdc2|Vangl2	-0.63	MyList
GO Biological Processes	19	GO:0007266	Rho protein signal transduction		-2.1	2.4	3	20638	181	532	11	2.1	0.62	11303|11857|12540|14064|16412|18208|22325|74018|93840|213498|260409	Abca1|Arhgdib|Cdc42|F2rl2|Itgb1|Ntn1|Vav2|Als2|Vangl2|Arhgef11|Cdc42ep3	-0.63	MyList
GO Biological Processes	19	GO:0007409	axonogenesis		-2.1	1.8	2.8	20638	483	532	22	4.1	0.86	11603|11785|12774|13518|13837|16401|16412|18131|18208|19713|20320|20352|21838|24136|67784|71751|74018|74117|77300|93840|235611|330938	Agrn|Apbb1|Ccr5|Dst|Epha3|Itga4|Itgb1|Notch3|Ntn1|Ret|Nptn|Sema4b|Thy1|Zeb2|Plxnd1|Map3k13|Als2|Actr3|Raph1|Vangl2|Plxnb1|Dixdc1	-0.63	MyList
GO Biological Processes	19	GO:1901224	positive regulation of NIK/NF-kappaB signaling		-2.1	3.5	3.3	20638	67	532	6	1.1	0.46	16182|19106|70110|107607|170743|171285	Il18r1|Eif2ak2|Ifi35|Nod1|Tlr7|Havcr2	-0.63	MyList
KEGG Pathway	24	ko04144	Endocytosis		-2.1	2	2.9	20638	286	532	15	2.8	0.72	12540|12774|15007|15042|16184|16835|18854|19713|67771|69178|69780|72318|76709|93737|227288	Cdc42|Ccr5|H2-Q10|H2-T24|Il2ra|Ldlr|Pml|Ret|Arpc5|Snx5|Smap2|Cyth4|Arpc2|Pard6g|Cxcr1	-0.63	MyList
GO Biological Processes	19	GO:0071675	regulation of mononuclear cell migration		-2.1	2.8	3.1	20638	110	532	8	1.5	0.53	12772|12977|13601|16401|20303|20304|26413|66824	Ccr2|Csf1|Ecm1|Itga4|Ccl4|Ccl5|Mapk1|Pycard	-0.63	MyList
KEGG Pathway	24	mmu05146	Amoebiasis		-2.1	2.8	3.1	20638	110	532	8	1.5	0.53	14676|15978|16177|16414|18797|20708|20719|20723	Gna15|Ifng|Il1r1|Itgb2|Plcb3|Serpinb6b|Serpinb6a|Serpinb9	-0.63	MyList
GO Biological Processes	19	GO:0045581	negative regulation of T cell differentiation		-2.1	4	3.4	20638	48	532	5	0.94	0.42	12703|16453|20371|57765|269023	Socs1|Jak3|Foxp3|Tbx21|Zfp608	-0.63	MyList
GO Biological Processes	19	GO:1990928	response to amino acid starvation		-2.1	4	3.4	20638	48	532	5	0.94	0.42	19106|26408|26413|52187|73158	Eif2ak2|Map3k5|Mapk1|Rragd|Larp1	-0.63	MyList
GO Biological Processes	19	GO:2000116	regulation of cysteine-type endopeptidase activity		-2.1	2.2	2.9	20638	233	532	13	2.4	0.67	13011|13033|14103|18854|19373|19713|20846|22035|26408|65106|66824|69635|107607	Cst7|Ctsd|Fasl|Pml|Rag1|Ret|Stat1|Tnfsf10|Map3k5|Arl6ip5|Pycard|Dapk1|Nod1	-0.63	MyList
Reactome Gene Sets	6	R-MMU-9716542	Signaling by Rho GTPases, Miro GTPases and RHOBTB3		-2.1	1.6	2.7	20638	664	532	28	5.3	0.97	11853|11857|12313|12540|13427|13518|16412|19053|20257|22325|22630|26413|26934|50884|67771|67784|68813|71302|74018|74117|76709|93840|108670|109620|213498|244867|260409|544963	Rhoc|Arhgdib|Calm1|Cdc42|Dync1i2|Dst|Itgb1|Ppp2cb|Stmn2|Vav2|Ywhaq|Mapk1|Racgap1|Nckap1|Arpc5|Plxnd1|Dock5|Arhgap26|Als2|Actr3|Arpc2|Vangl2|Epsti1|Dsp|Arhgef11|Arhgap20|Cdc42ep3|Iqgap2	-0.62	MyList
GO Biological Processes	19	GO:0006914	autophagy		-2.1	1.8	2.8	20638	427	532	20	3.8	0.82	11793|13033|15114|15944|15978|20128|20821|52187|54396|60440|66824|67391|69635|72179|73158|93739|94094|107607|209387|319236	Atg5|Ctsd|Hap1|Irgm1|Ifng|Trim30a|Trim21|Rragd|Irgm2|Iigp1|Pycard|Fundc2|Dapk1|Fbxl2|Larp1|Gabarapl2|Trim34a|Nod1|Trim30d|Trim12c	-0.62	MyList
GO Biological Processes	19	GO:0061919	process utilizing autophagic mechanism		-2.1	1.8	2.8	20638	427	532	20	3.8	0.82	11793|13033|15114|15944|15978|20128|20821|52187|54396|60440|66824|67391|69635|72179|73158|93739|94094|107607|209387|319236	Atg5|Ctsd|Hap1|Irgm1|Ifng|Trim30a|Trim21|Rragd|Irgm2|Iigp1|Pycard|Fundc2|Dapk1|Fbxl2|Larp1|Gabarapl2|Trim34a|Nod1|Trim30d|Trim12c	-0.62	MyList
GO Biological Processes	19	GO:0045861	negative regulation of proteolysis		-2.1	1.9	2.8	20638	342	532	17	3.2	0.76	13011|13024|13601|15258|18854|19373|20708|20719|20723|20821|53378|53614|66259|93739|209378|224650|278507	Cst7|Ctla2a|Ecm1|Hipk2|Pml|Rag1|Serpinb6b|Serpinb6a|Serpinb9|Trim21|Sdcbp|Reck|Camk2n1|Gabarapl2|Itih5|Anks1|Wfikkn2	-0.62	MyList
GO Biological Processes	19	GO:0070670	response to interleukin-4		-2.1	5	3.6	20638	31	532	4	0.75	0.37	14104|16453|18854|547253	Fasn|Jak3|Pml|Parp14	-0.62	MyList
GO Biological Processes	19	GO:0061036	positive regulation of cartilage development		-2.1	5	3.6	20638	31	532	4	0.75	0.37	12393|20679|21834|235320	Runx2|Sox6|Thrb|Zbtb16	-0.62	MyList
GO Biological Processes	19	GO:0002828	regulation of type 2 immune response		-2.1	5	3.6	20638	31	532	4	0.75	0.37	12772|13601|57765|58185	Ccr2|Ecm1|Tbx21|Rsad2	-0.62	MyList
GO Biological Processes	19	GO:0030323	respiratory tube development		-2.1	2.2	2.9	20638	234	532	13	2.4	0.67	12540|13033|15483|16878|20238|21834|22032|26413|52377|67669|74155|74318|93840	Cdc42|Ctsd|Hsd11b1|Lif|Atxn1|Thrb|Traf4|Mapk1|Rcn3|Hikeshi|Errfi1|Hopx|Vangl2	-0.62	MyList
Reactome Gene Sets	6	R-MMU-9013148	CDC42 GTPase cycle		-2.1	2.6	3	20638	134	532	9	1.7	0.56	11857|12540|22325|26934|71302|213498|244867|260409|544963	Arhgdib|Cdc42|Vav2|Racgap1|Arhgap26|Arhgef11|Arhgap20|Cdc42ep3|Iqgap2	-0.62	MyList
GO Biological Processes	19	GO:1904892	regulation of receptor signaling pathway via STAT		-2.1	2.6	3	20638	134	532	9	1.7	0.56	12051|12703|15978|16155|16878|19713|107895|216233|547253	Bcl3|Socs1|Ifng|Il10rb|Lif|Ret|Mgat5|Socs2|Parp14	-0.62	MyList
GO Biological Processes	19	GO:2000106	regulation of leukocyte apoptotic process		-2.1	2.8	3.1	20638	111	532	8	1.5	0.53	12774|16453|19373|20304|20723|22163|60533|209488	Ccr5|Jak3|Rag1|Ccl5|Serpinb9|Tnfrsf4|Cd274|Hsh2d	-0.62	MyList
GO Biological Processes	19	GO:0030316	osteoclast differentiation		-2.1	2.8	3.1	20638	111	532	8	1.5	0.53	12977|15978|20302|20304|72828|100201|216161|238377	Csf1|Ifng|Ccl3|Ccl5|Ubash3b|Tmem64|Sbno2|Gpr68	-0.62	MyList
GO Biological Processes	19	GO:0042063	gliogenesis		-2.1	1.9	2.8	20638	343	532	17	3.2	0.76	12772|12977|13051|15212|15902|15978|16835|16878|18591|20238|20302|20679|26413|70747|70839|74117|216049	Ccr2|Csf1|Cx3cr1|Hexb|Id2|Ifng|Ldlr|Lif|Pdgfb|Atxn1|Ccl3|Sox6|Mapk1|Tspan2|P2ry12|Actr3|Zfp365	-0.62	MyList
GO Biological Processes	19	GO:0021695	cerebellar cortex development		-2.1	3.4	3.3	20638	68	532	6	1.1	0.46	19883|68703|73750|216049|233878|330938	Rora|Rere|Whrn|Zfp365|Sez6l2|Dixdc1	-0.62	MyList
Reactome Gene Sets	6	R-MMU-9013408	RHOG GTPase cycle		-2.1	3.4	3.3	20638	68	532	6	1.1	0.46	11857|12540|16412|22325|68813|544963	Arhgdib|Cdc42|Itgb1|Vav2|Dock5|Iqgap2	-0.62	MyList
GO Biological Processes	19	GO:0071222	cellular response to lipopolysaccharide		-2.1	2	2.8	20638	288	532	15	2.8	0.72	11303|13051|15978|20304|20846|26413|27007|54396|58205|60533|66824|100702|171285|216161|626578	Abca1|Cx3cr1|Ifng|Ccl5|Stat1|Mapk1|Klrk1|Irgm2|Pdcd1lg2|Cd274|Pycard|Gbp6|Havcr2|Sbno2|Gbp10	-0.62	MyList
KEGG Pathway	24	ko05414	Dilated cardiomyopathy		-2.1	3.1	3.2	20638	89	532	7	1.3	0.49	12297|16401|16410|16412|22138|109700|320910	Cacnb3|Itga4|Itgav|Itgb1|Ttn|Itga1|Itgb8	-0.62	MyList
GO Biological Processes	19	GO:0050672	negative regulation of lymphocyte proliferation		-2.1	3.1	3.2	20638	89	532	7	1.3	0.49	16184|20371|54698|58205|60533|171285|434215	Il2ra|Foxp3|Crtam|Pdcd1lg2|Cd274|Havcr2|Lrrc32	-0.62	MyList
GO Biological Processes	19	GO:0097581	lamellipodium organization		-2.1	3.1	3.2	20638	89	532	7	1.3	0.49	16412|22325|50884|67771|70839|74117|76709	Itgb1|Vav2|Nckap1|Arpc5|P2ry12|Actr3|Arpc2	-0.62	MyList
GO Biological Processes	19	GO:0043281	regulation of cysteine-type endopeptidase activity involved in apoptotic process		-2.1	2.2	2.9	20638	209	532	12	2.3	0.64	13033|14103|18854|19373|19713|20846|22035|26408|65106|66824|69635|107607	Ctsd|Fasl|Pml|Rag1|Ret|Stat1|Tnfsf10|Map3k5|Arl6ip5|Pycard|Dapk1|Nod1	-0.61	MyList
GO Biological Processes	19	GO:0070588	calcium ion transmembrane transport		-2.1	2	2.8	20638	289	532	15	2.8	0.72	11622|11793|12297|12774|14103|15114|16410|21838|66395|66972|68279|70839|72828|170706|381290	Ahr|Atg5|Cacnb3|Ccr5|Fasl|Hap1|Itgav|Thy1|Ahnak|Slc25a23|Mcoln2|P2ry12|Ubash3b|Tmem37|Atp2b4	-0.61	MyList
GO Biological Processes	19	GO:0046638	positive regulation of alpha-beta T cell differentiation		-2.1	4	3.4	20638	49	532	5	0.94	0.42	12703|12772|15978|20371|235320	Socs1|Ccr2|Ifng|Foxp3|Zbtb16	-0.6	MyList
GO Biological Processes	19	GO:0120034	positive regulation of plasma membrane bounded cell projection assembly		-2.1	2.8	3.1	20638	112	532	8	1.5	0.53	11603|12540|15114|50884|70839|74117|76709|260409	Agrn|Cdc42|Hap1|Nckap1|P2ry12|Actr3|Arpc2|Cdc42ep3	-0.6	MyList
GO Biological Processes	19	GO:0051283	negative regulation of sequestering of calcium ion		-2.1	2.8	3.1	20638	112	532	8	1.5	0.53	11749|11793|12774|14103|15114|16410|21838|72828	Anxa6|Atg5|Ccr5|Fasl|Hap1|Itgav|Thy1|Ubash3b	-0.6	MyList
GO Biological Processes	19	GO:0002285	lymphocyte activation involved in immune response		-2.1	2.2	2.9	20638	210	532	12	2.3	0.64	12051|12772|13813|15978|16182|16453|16852|19883|20371|54519|57765|171285	Bcl3|Ccr2|Eomes|Ifng|Il18r1|Jak3|Lgals1|Rora|Foxp3|Apbb1ip|Tbx21|Havcr2	-0.6	MyList
GO Biological Processes	19	GO:0032945	negative regulation of mononuclear cell proliferation		-2.1	3	3.1	20638	90	532	7	1.3	0.49	16184|20371|54698|58205|60533|171285|434215	Il2ra|Foxp3|Crtam|Pdcd1lg2|Cd274|Havcr2|Lrrc32	-0.6	MyList
KEGG Pathway	24	mmu05410	Hypertrophic cardiomyopathy (HCM)		-2.1	3	3.1	20638	90	532	7	1.3	0.49	12297|16401|16410|16412|22138|109700|320910	Cacnb3|Itga4|Itgav|Itgb1|Ttn|Itga1|Itgb8	-0.6	MyList
GO Biological Processes	19	GO:0045428	regulation of nitric oxide biosynthetic process		-2.1	3.4	3.2	20638	69	532	6	1.1	0.46	13051|15978|16337|16414|27007|381290	Cx3cr1|Ifng|Insr|Itgb2|Klrk1|Atp2b4	-0.59	MyList
GO Biological Processes	19	GO:1904377	positive regulation of protein localization to cell periphery		-2.1	3.4	3.2	20638	69	532	6	1.1	0.46	13822|13837|16412|53328|74117|381290	Epb41l2|Epha3|Itgb1|Pgrmc1|Actr3|Atp2b4	-0.59	MyList
GO Biological Processes	19	GO:0043087	regulation of GTPase activity		-2.1	2	2.8	20638	318	532	16	3	0.74	11603|13837|16412|20194|20302|20303|20304|21838|22325|66824|67091|67784|74018|235611|380711|544963	Agrn|Epha3|Itgb1|S100a10|Ccl3|Ccl4|Ccl5|Thy1|Vav2|Pycard|Trappc6a|Plxnd1|Als2|Plxnb1|Rap1gap2|Iqgap2	-0.59	MyList
KEGG Pathway	24	ko04151	PI3K-Akt signaling pathway		-2.1	1.9	2.8	20638	346	532	17	3.2	0.76	12444|12977|14103|16184|16337|16401|16410|16412|16453|18413|18591|19053|22630|26413|98432|109700|320910	Ccnd2|Csf1|Fasl|Il2ra|Insr|Itga4|Itgav|Itgb1|Jak3|Osm|Pdgfb|Ppp2cb|Ywhaq|Mapk1|Phlpp1|Itga1|Itgb8	-0.59	MyList
GO Biological Processes	19	GO:0000209	protein polyubiquitination		-2.1	2.1	2.8	20638	237	532	13	2.4	0.67	20128|20821|22032|22213|54484|65256|71999|94094|106052|209200|209387|319236|671535	Trim30a|Trim21|Traf4|Ube2g2|Mkrn1|Asb2|Fbxo22|Trim34a|Fbxo4|Dtx3l|Trim30d|Trim12c|Parp10	-0.59	MyList
GO Biological Processes	19	GO:0048302	regulation of isotype switching to IgG isotypes		-2.1	6.8	3.9	20638	17	532	3	0.56	0.32	15978|20371|57765	Ifng|Foxp3|Tbx21	-0.59	MyList
GO Biological Processes	19	GO:0043374	CD8-positive, alpha-beta T cell differentiation		-2.1	6.8	3.9	20638	17	532	3	0.56	0.32	12703|13813|15978	Socs1|Eomes|Ifng	-0.59	MyList
GO Biological Processes	19	GO:0044546	NLRP3 inflammasome complex assembly		-2.1	6.8	3.9	20638	17	532	3	0.56	0.32	19106|20128|229898	Eif2ak2|Trim30a|Gbp5	-0.59	MyList
GO Biological Processes	19	GO:0002827	positive regulation of T-helper 1 type immune response		-2.1	6.8	3.9	20638	17	532	3	0.56	0.32	12772|16177|16182	Ccr2|Il1r1|Il18r1	-0.59	MyList
GO Biological Processes	19	GO:2000515	negative regulation of CD4-positive, alpha-beta T cell activation		-2.1	4.8	3.5	20638	32	532	4	0.75	0.37	16453|20371|57765|60533	Jak3|Foxp3|Tbx21|Cd274	-0.59	MyList
GO Biological Processes	19	GO:0009649	entrainment of circadian clock		-2.1	4.8	3.5	20638	32	532	4	0.75	0.37	15902|18854|20893|98432	Id2|Pml|Bhlhe40|Phlpp1	-0.59	MyList
GO Biological Processes	19	GO:0050769	positive regulation of neurogenesis		-2.1	2	2.8	20638	291	532	15	2.8	0.72	13051|15114|15902|15978|16878|18208|19268|20238|24136|67784|71751|74117|216049|235611|330938	Cx3cr1|Hap1|Id2|Ifng|Lif|Ntn1|Ptprf|Atxn1|Zeb2|Plxnd1|Map3k13|Actr3|Zfp365|Plxnb1|Dixdc1	-0.59	MyList
KEGG Pathway	24	mmu04144	Endocytosis		-2.1	2	2.8	20638	291	532	15	2.8	0.72	12540|12774|15007|15042|16184|16835|18854|19713|67771|69178|69780|72318|76709|93737|227288	Cdc42|Ccr5|H2-Q10|H2-T24|Il2ra|Ldlr|Pml|Ret|Arpc5|Snx5|Smap2|Cyth4|Arpc2|Pard6g|Cxcr1	-0.59	MyList
KEGG Pathway	24	mmu04010	MAPK signaling pathway		-2.1	2.1	2.8	20638	264	532	14	2.6	0.69	12297|12540|13163|14103|14104|16177|18034|18591|19057|26408|26413|71751|215449|232889	Cacnb3|Cdc42|Daxx|Fasl|Fasn|Il1r1|Nfkb2|Pdgfb|Ppp3cc|Map3k5|Mapk1|Map3k13|Rap1b|Pla2g4c	-0.59	MyList
GO Biological Processes	19	GO:0055080	cation homeostasis		-2	1.6	2.6	20638	764	532	31	5.8	1	11749|11793|12297|12772|12774|12776|13051|14064|14103|14676|15114|15212|15978|16410|16453|18854|19222|20302|20304|20320|21838|22785|26413|66259|66972|72828|80901|98396|100201|227288|381290	Anxa6|Atg5|Cacnb3|Ccr2|Ccr5|Ccr8|Cx3cr1|F2rl2|Fasl|Gna15|Hap1|Hexb|Ifng|Itgav|Jak3|Pml|Ptgir|Ccl3|Ccl5|Nptn|Thy1|Slc30a4|Mapk1|Camk2n1|Slc25a23|Ubash3b|Cxcr6|Slc41a1|Tmem64|Cxcr1|Atp2b4	-0.59	MyList
GO Biological Processes	19	GO:0050770	regulation of axonogenesis		-2	2.3	2.9	20638	186	532	11	2.1	0.62	12774|18208|19713|20352|21838|24136|67784|71751|74117|235611|330938	Ccr5|Ntn1|Ret|Sema4b|Thy1|Zeb2|Plxnd1|Map3k13|Actr3|Plxnb1|Dixdc1	-0.58	MyList
KEGG Pathway	24	mmu05203	Viral carcinogenesis		-2	2.1	2.8	20638	238	532	13	2.4	0.67	12444|12540|12774|12776|15007|15042|16391|16453|18034|19106|22630|26413|54123	Ccnd2|Cdc42|Ccr5|Ccr8|H2-Q10|H2-T24|Irf9|Jak3|Nfkb2|Eif2ak2|Ywhaq|Mapk1|Irf7	-0.58	MyList
GO Biological Processes	19	GO:0032922	circadian regulation of gene expression		-2	3.3	3.2	20638	70	532	6	1.1	0.46	11622|15902|18854|19883|20893|69376	Ahr|Id2|Pml|Rora|Bhlhe40|Zpbp2	-0.58	MyList
KEGG Pathway	24	ko04940	Type I diabetes mellitus		-2	3.3	3.2	20638	70	532	6	1.1	0.46	14103|14939|15007|15042|15978|18646	Fasl|Gzmb|H2-Q10|H2-T24|Ifng|Prf1	-0.58	MyList
GO Biological Processes	19	GO:0038061	NIK/NF-kappaB signaling		-2	2.7	3	20638	114	532	8	1.5	0.53	16182|18034|19106|22032|70110|107607|170743|171285	Il18r1|Nfkb2|Eif2ak2|Traf4|Ifi35|Nod1|Tlr7|Havcr2	-0.57	MyList
GO Biological Processes	19	GO:0015748	organophosphate ester transport		-2	2.7	3	20638	114	532	8	1.5	0.53	11303|11981|11982|14103|16835|66972|70556|229731	Abca1|Atp9a|Atp10a|Fasl|Ldlr|Slc25a23|Slc25a33|Slc25a24	-0.57	MyList
GO Biological Processes	19	GO:0045664	regulation of neuron differentiation		-2	2.1	2.8	20638	239	532	13	2.4	0.67	11785|12774|15902|15978|16412|18131|19713|20304|69743|71751|74117|216233|330938	Apbb1|Ccr5|Id2|Ifng|Itgb1|Notch3|Ret|Ccl5|Casz1|Map3k13|Actr3|Socs2|Dixdc1	-0.57	MyList
GO Biological Processes	19	GO:0043086	negative regulation of catalytic activity		-2	1.6	2.6	20638	705	532	29	5.5	0.98	11603|11622|13011|13601|14705|14938|15978|18854|19373|20597|20708|20719|20723|21838|53614|56417|66259|66824|71994|72828|74155|80285|83671|107895|209200|209378|278507|380921|381290	Agrn|Ahr|Cst7|Ecm1|Bscl2|Gzma|Ifng|Pml|Rag1|Smpd1|Serpinb6b|Serpinb6a|Serpinb9|Thy1|Reck|Adar|Camk2n1|Pycard|Cnn3|Ubash3b|Errfi1|Parp9|Sytl2|Mgat5|Dtx3l|Itih5|Wfikkn2|Dgkh|Atp2b4	-0.57	MyList
KEGG Pathway	24	ko04015	Rap1 signaling pathway		-2	2.2	2.8	20638	213	532	12	2.3	0.64	12313|12540|12977|16337|16412|16414|18591|18797|26413|54519|93737|215449	Calm1|Cdc42|Csf1|Insr|Itgb1|Itgb2|Pdgfb|Plcb3|Mapk1|Apbb1ip|Pard6g|Rap1b	-0.57	MyList
GO Biological Processes	19	GO:0052548	regulation of endopeptidase activity		-2	1.9	2.7	20638	349	532	17	3.2	0.76	13011|13033|14103|18854|19373|19713|20708|20719|20723|20846|22035|26408|53614|65106|66824|69635|107607	Cst7|Ctsd|Fasl|Pml|Rag1|Ret|Serpinb6b|Serpinb6a|Serpinb9|Stat1|Tnfsf10|Map3k5|Reck|Arl6ip5|Pycard|Dapk1|Nod1	-0.57	MyList
GO Biological Processes	19	GO:0050867	positive regulation of cell activation		-2	1.7	2.7	20638	494	532	22	4.1	0.86	12703|12772|15978|16184|16414|16453|16852|18591|19373|20304|20371|21838|22163|27007|56193|57765|58205|60533|66824|171285|225825|235320	Socs1|Ccr2|Ifng|Il2ra|Itgb2|Jak3|Lgals1|Pdgfb|Rag1|Ccl5|Foxp3|Thy1|Tnfrsf4|Klrk1|Plek|Tbx21|Pdcd1lg2|Cd274|Pycard|Havcr2|Cd226|Zbtb16	-0.57	MyList
GO Biological Processes	19	GO:0120035	regulation of plasma membrane bounded cell projection organization		-2	1.6	2.6	20638	737	532	30	5.6	1	11603|11785|11793|12540|12774|13427|13837|15114|16412|16852|16878|18208|19268|19713|20257|20352|21838|24136|50884|67784|70839|71751|74117|76108|76709|216049|235611|260409|330938|380711	Agrn|Apbb1|Atg5|Cdc42|Ccr5|Dync1i2|Epha3|Hap1|Itgb1|Lgals1|Lif|Ntn1|Ptprf|Ret|Stmn2|Sema4b|Thy1|Zeb2|Nckap1|Plxnd1|P2ry12|Map3k13|Actr3|Rap2a|Arpc2|Zfp365|Plxnb1|Cdc42ep3|Dixdc1|Rap1gap2	-0.57	MyList
GO Biological Processes	19	GO:0051491	positive regulation of filopodium assembly		-2	4.7	3.5	20638	33	532	4	0.75	0.37	11603|12540|74117|76709	Agrn|Cdc42|Actr3|Arpc2	-0.56	MyList
GO Biological Processes	19	GO:0098884	postsynaptic neurotransmitter receptor internalization		-2	4.7	3.5	20638	33	532	4	0.75	0.37	15114|17857|17858|17920	Hap1|Mx1|Mx2|Myo6	-0.56	MyList
GO Biological Processes	19	GO:0140239	postsynaptic endocytosis		-2	4.7	3.5	20638	33	532	4	0.75	0.37	15114|17857|17858|17920	Hap1|Mx1|Mx2|Myo6	-0.56	MyList
WikiPathways	27	WP350	p38 MAPK Signaling Pathway		-2	4.7	3.5	20638	33	532	4	0.75	0.37	12540|13163|20846|26408	Cdc42|Daxx|Stat1|Map3k5	-0.56	MyList
GO Biological Processes	19	GO:0030032	lamellipodium assembly		-2	3.3	3.1	20638	71	532	6	1.1	0.46	16412|22325|50884|70839|74117|76709	Itgb1|Vav2|Nckap1|P2ry12|Actr3|Arpc2	-0.56	MyList
KEGG Pathway	24	mmu05140	Leishmaniasis		-2	3.3	3.1	20638	71	532	6	1.1	0.46	15978|16401|16412|16414|20846|26413	Ifng|Itga4|Itgb1|Itgb2|Stat1|Mapk1	-0.56	MyList
GO Biological Processes	19	GO:0080164	regulation of nitric oxide metabolic process		-2	3.3	3.1	20638	71	532	6	1.1	0.46	13051|15978|16337|16414|27007|381290	Cx3cr1|Ifng|Insr|Itgb2|Klrk1|Atp2b4	-0.56	MyList
